# Supplementary material for: Crystal structure of 1-(4-meth­oxy­phen­yl)-4-(4-nitro­phen­yl)-3-phen­oxy­azetidin-2-one
Source: Acta Crystallogr E Crystallogr Commun. 2015 Jan 1;71(Pt 1):o12–3. doi: 10.1107/S2056989014025833 (PMC4331848; doi:10.1107/S2056989014025833)
Supplement: Supplementary file 1 [file e-71-00o12-sup1.cif]

##############################################################################
#                                                                            #
# This CIF contains the data in a paper accepted for publication in          #
# Acta Crystallographica Section E. It conforms to the requirements of       #
# Notes for Authors for Acta Crystallographica Section E, and has been       #
# peer reviewed under the auspices of the IUCr Commission on Journals.       #
#                                                                            #
# Full details of the Crystallographic Information File format               #
# are given in the paper "The Crystallographic Information File (CIF):       #
# a New Standard Archive File for Crystallography" by S. R. Hall, F. H.      #
# Allen and I. D. Brown [Acta Cryst. (1991), A47, 655-685].                  #
#                                                                            #
# The current version of the core CIF dictionary is obtainable from          #
# ftp://ftp.iucr.org/pub/cif_core.dic.                                       #
#                                                                            #
# Software is freely available for graphical display of the structure(s)     #
# in this CIF. For information consult the CIF software page                 #
# http://www.iucr.org/resources/cif/software.                                #
#                                                                            #
# This file may be used for bona fide research purposes within the           #
# scientific community so long as proper attribution is given to the journal # 
# article from which it was obtained.                                        #
#                                                                            #
##############################################################################
data_global
_audit_creation_method     'PLATON <TABLE ACC> option'
_journal_date_recd_electronic     2014-11-19
_journal_date_accepted     2014-11-26
_journal_name_full     'Acta Crystallographica, Section E'
_journal_year     2015
_journal_volume     71
_journal_issue      1
_journal_page_first     o12
_journal_page_last     o13
_journal_paper_category     HO
_journal_paper_doi     10.1107/S2056989014025833
_journal_coeditor_code     SU5026
_publ_contact_author_name
; Dr Mehmet Akkurt
;
_publ_contact_author_address
; Department of Physics
  Faculty of Sciences
  Erciyes University
  38039 Kayseri
  Turkey
;
_publ_contact_author_email     akkurt@erciyes.edu.tr
_publ_contact_author_fax     '+90-352-4374933'
_publ_contact_author_phone     '+90-352-2076666 ext. 33106'
_publ_section_title
;
Crystal structure of
1-(4-methoxyphenyl)-4-(4-nitrophenyl)-3-phenoxyazetidin-2-one
;
loop_
    _publ_author_name
    _publ_author_footnote
    _publ_author_address
    'Sevim T\"urktekin \,Celikesir' .
;
  Department of Physics,
  Faculty of Sciences,
  Erciyes University,
  38039 Kayseri,
  Turkey
;
    'Mehmet Akkurt' .
;
  Department of Physics,
  Faculty of Sciences,
  Erciyes University,
  38039 Kayseri,
  Turkey
;
    'Aliasghar Jarrahpour' .
;
   Department of Chemistry,
   College of Sciences,
   Shiraz University,
   71454 Shiraz,
   Iran
;
    'Habib Allah Shafie' .
;
   Department of Chemistry,
   College of Sciences,
   Shiraz University,
   71454 Shiraz,
   Iran
;
    '\"Omer \,Celik' .
;
Department of Physics,
Faculty of Education,
Dicle University,
21280, Diyarbakir,
Turkey
Science and Technology Application and Research Center,
Dicle University,
21280, Diyarbakir,
Turkey
;
data_I
_database_code_depnum_ccdc_archive     'CCDC 1036033'
_chemical_name_systematic
;
1-(4-methoxyphenyl)-4-(4-nitrophenyl)-3-phenoxyazetidin-2-one
;
_chemical_name_common     ?
_chemical_formula_moiety     'C22 H18 N2 O5'
_chemical_formula_sum     'C22 H18 N2 O5'
_chemical_formula_structural     ?
_chemical_formula_iupac     'C22 H18 N2 O5'
_chemical_formula_weight     390.38
_chemical_melting_point     ?
_symmetry_cell_setting     triclinic
_symmetry_space_group_name_H-M     'P -1'
_symmetry_space_group_name_Hall     '-P 1'
loop_
    _symmetry_equiv_pos_site_id
    _symmetry_equiv_pos_as_xyz
    1 x,y,z
    2 -x,-y,-z
_cell_length_a     9.8044(3)
_cell_length_b     10.6483(3)
_cell_length_c     11.1573(3)
_cell_angle_alpha     66.9570(10)
_cell_angle_beta     70.1050(10)
_cell_angle_gamma     65.9730(10)
_cell_volume     956.06(5)
_cell_formula_units_Z     2
_cell_measurement_reflns_used     8412
_cell_measurement_theta_min     2.19
_cell_measurement_theta_max     31.15
_cell_measurement_temperature     296(2)
_exptl_crystal_description     'prism'
_exptl_crystal_colour     'colourless'
_exptl_crystal_size_max     0.300
_exptl_crystal_size_mid     0.200
_exptl_crystal_size_min     0.150
_exptl_crystal_size_rad     ?
_exptl_crystal_density_diffrn     1.356
_exptl_crystal_density_meas     ?
_exptl_crystal_density_method     'Not Measured'
_exptl_crystal_F_000     408
_exptl_absorpt_coefficient_mu     0.097
_exptl_absorpt_correction_type     none
_exptl_absorpt_process_details     ?
_exptl_absorpt_correction_T_min     ?
_exptl_absorpt_correction_T_max     ?
_exptl_special_details
;
;
_diffrn_ambient_temperature     296(2)
_diffrn_radiation_type     'MoK\a'
_diffrn_radiation_wavelength     0.71073
_diffrn_radiation_source     'sealed tube'
_diffrn_radiation_monochromator     'graphite'
_diffrn_measurement_device_type     'Bruker APEXII CCD'
_diffrn_measurement_method     '\f and \w scans'
_diffrn_detector_area_resol_mean     ?
_diffrn_reflns_number     16870
_diffrn_reflns_av_R_equivalents     0.0269
_diffrn_reflns_theta_min     2.03
_diffrn_reflns_theta_max     26.37
_diffrn_reflns_theta_full     25.24
_diffrn_measured_fraction_theta_max     0.919
_diffrn_measured_fraction_theta_full     0.915
_diffrn_reflns_limit_h_min     -12
_diffrn_reflns_limit_h_max     12
_diffrn_reflns_limit_k_min     -13
_diffrn_reflns_limit_k_max     13
_diffrn_reflns_limit_l_min     -13
_diffrn_reflns_limit_l_max     13
_diffrn_reflns_reduction_process
;
;
_diffrn_standards_number     0
_diffrn_standards_interval_count     ?
_diffrn_standards_decay_%     ?
_refine_special_details
;
Refinement on <i>F</i>^2^ for ALL reflections except those flagged by the user
for potential systematic errors. Weighted <i>R</i>-factors <i>wR</i> and all
goodnesses of fit <i>S</i> are based on <i>F</i>^2^, conventional
<i>R</i>-factors <i>R</i> are based on <i>F</i>, with <i>F</i> set to zero for
negative <i>F</i>^2^. The observed criterion of <i>F</i>^2^ > \s(<i>F</i>^2^)
is used only for calculating -<i>R</i>-factor-obs <i>etc</i>. and is not
relevant to the choice of reflections for refinement. <i>R</i>-factors based
on <i>F</i>^2^ are statistically about twice as large as those based on
<i>F</i>, and <i>R</i>-factors based on ALL data will be even larger.
;
_reflns_number_total     3586
_reflns_number_gt     2860
_reflns_threshold_expression     I>2\s(I)
_refine_ls_structure_factor_coef     Fsqd
_refine_ls_matrix_type     full
_refine_ls_R_factor_all     0.0573
_refine_ls_R_factor_gt     0.0459
_refine_ls_wR_factor_gt     0.1178
_refine_ls_wR_factor_ref     0.1247
_refine_ls_goodness_of_fit_ref     1.090
_refine_ls_restrained_S_all     1.090
_refine_ls_number_reflns     3586
_refine_ls_number_parameters     257
_refine_ls_number_restraints     0
_refine_ls_number_constraints     ?
_refine_ls_hydrogen_treatment     constr
_refine_ls_weighting_scheme     calc
_refine_ls_weighting_details
              'w=1/[\s^2^(Fo^2^)+(0.0540P)^2^+0.2069P] where P=(Fo^2^+2Fc^2^)/3'
_atom_sites_solution_hydrogens     geom
_atom_sites_solution_primary     ?
_atom_sites_solution_secondary     ?
_refine_ls_shift/su_max     0.000
_refine_ls_shift/su_mean     0.000
_refine_diff_density_max     0.222
_refine_diff_density_min     -0.173
_refine_ls_extinction_method     'none'
_refine_ls_abs_structure_details     ?
_refine_ls_abs_structure_Flack     .
loop_
    _atom_type_symbol
    _atom_type_description
    _atom_type_scat_dispersion_real
    _atom_type_scat_dispersion_imag
    _atom_type_scat_source
    C C 0.0033 0.0016 ' International Tables Vol C Tables 4.2.6.8 and 6.1.1.4'
    H H 0.0000 0.0000 ' International Tables Vol C Tables 4.2.6.8 and 6.1.1.4'
    N N 0.0061 0.0033 ' International Tables Vol C Tables 4.2.6.8 and 6.1.1.4'
    O O 0.0106 0.0060 ' International Tables Vol C Tables 4.2.6.8 and 6.1.1.4'
_computing_data_collection
;
APEX2 (Bruker, 2007)
;
_computing_cell_refinement
;
SAINT (Bruker, 2007)
;
_computing_data_reduction
;
SAINT (Bruker, 2007)
;
_computing_structure_solution
;
SHELXS2014 (Sheldrick, 2008)
;
_computing_structure_refinement
;
SHELXL2014 (Sheldrick, 2008)
;
_computing_molecular_graphics
;
ORTEP-3 for Windows (Farrugia, 2012)
;
_computing_publication_material
;
PLATON (Spek, 2009)
;
loop_
    _atom_site_type_symbol
    _atom_site_label
    _atom_site_fract_x
    _atom_site_fract_y
    _atom_site_fract_z
    _atom_site_U_iso_or_equiv
    _atom_site_thermal_displace_type
    _atom_site_calc_flag
    _atom_site_refinement_flags
    _atom_site_occupancy
    _atom_site_disorder_assembly
    _atom_site_disorder_group
    O O1 0.19496(17) 1.0034(2) 0.46300(14) 0.0891(6) Uani d . 1.000 . .
    O O2 0.50869(15) 0.76274(16) 0.48302(11) 0.0619(5) Uani d . 1.000 . .
    O O3 1.15569(17) 0.9287(2) 0.20735(17) 0.0938(7) Uani d . 1.000 . .
    O O4 1.22134(17) 0.7927(2) 0.08655(19) 0.1013(8) Uani d . 1.000 . .
    O O5 0.20258(17) 1.58682(16) -0.07766(16) 0.0783(6) Uani d . 1.000 . .
    N N1 0.38058(14) 1.03204(17) 0.26380(13) 0.0488(5) Uani d . 1.000 . .
    N N2 1.12538(18) 0.86578(19) 0.15529(16) 0.0629(6) Uani d . 1.000 . .
    C C1 0.3090(2) 0.9617(2) 0.38519(16) 0.0569(5) Uani d . 1.000 . .
    C C2 0.42887(19) 0.8176(2) 0.37976(16) 0.0569(5) Uani d . 1.000 . .
    C C3 0.50356(17) 0.90236(19) 0.23890(14) 0.0450(5) Uani d . 1.000 . .
    C C4 0.6280(2) 0.6349(2) 0.48961(17) 0.0575(7) Uani d . 1.000 . .
    C C5 0.7040(3) 0.5907(3) 0.5903(2) 0.0768(9) Uani d . 1.000 . .
    C C6 0.8249(3) 0.4657(3) 0.6043(3) 0.0928(10) Uani d . 1.000 . .
    C C7 0.8714(3) 0.3834(3) 0.5201(3) 0.0896(10) Uani d . 1.000 . .
    C C8 0.7957(3) 0.4277(3) 0.4207(2) 0.0775(8) Uani d . 1.000 . .
    C C9 0.6737(2) 0.5537(2) 0.40422(19) 0.0663(7) Uani d . 1.000 . .
    C C10 0.66584(17) 0.89768(17) 0.21679(14) 0.0394(5) Uani d . 1.000 . .
    C C11 0.70598(18) 0.95456(19) 0.28763(15) 0.0459(5) Uani d . 1.000 . .
    C C12 0.85691(19) 0.94417(19) 0.26790(15) 0.0477(5) Uani d . 1.000 . .
    C C13 0.96466(17) 0.87828(18) 0.17624(15) 0.0448(5) Uani d . 1.000 . .
    C C14 0.92900(19) 0.82065(19) 0.10398(16) 0.0491(5) Uani d . 1.000 . .
    C C15 0.77834(18) 0.83228(18) 0.12446(15) 0.0452(5) Uani d . 1.000 . .
    C C16 0.33669(17) 1.1729(2) 0.17642(16) 0.0473(6) Uani d . 1.000 . .
    C C17 0.1869(2) 1.2640(2) 0.1967(2) 0.0628(7) Uani d . 1.000 . .
    C C18 0.1477(2) 1.4003(2) 0.1106(2) 0.0687(8) Uani d . 1.000 . .
    C C19 0.2549(2) 1.4496(2) 0.0030(2) 0.0569(7) Uani d . 1.000 . .
    C C20 0.4030(2) 1.3594(2) -0.01778(18) 0.0540(6) Uani d . 1.000 . .
    C C21 0.44279(18) 1.2218(2) 0.06850(17) 0.0505(6) Uani d . 1.000 . .
    C C22 0.3131(3) 1.6499(3) -0.1745(3) 0.0853(10) Uani d . 1.000 . .
    H H2 0.38870 0.74890 0.37620 0.0680 Uiso c RU 1.000 . .
    H H3 0.49120 0.87820 0.16780 0.0540 Uiso c RU 1.000 . .
    H H5 0.67340 0.64540 0.64820 0.0920 Uiso c RU 1.000 . .
    H H6 0.87620 0.43620 0.67200 0.1120 Uiso c RU 1.000 . .
    H H7 0.95330 0.29860 0.53050 0.1070 Uiso c RU 1.000 . .
    H H8 0.82660 0.37250 0.36340 0.0930 Uiso c RU 1.000 . .
    H H9 0.62310 0.58320 0.33610 0.0800 Uiso c RU 1.000 . .
    H H11 0.63100 0.99990 0.34870 0.0550 Uiso c RU 1.000 . .
    H H12 0.88460 0.98110 0.31580 0.0570 Uiso c RU 1.000 . .
    H H14 1.00460 0.77530 0.04320 0.0590 Uiso c RU 1.000 . .
    H H15 0.75150 0.79570 0.07560 0.0540 Uiso c RU 1.000 . .
    H H17 0.11350 1.23260 0.26840 0.0750 Uiso c RU 1.000 . .
    H H18 0.04730 1.46060 0.12470 0.0820 Uiso c RU 1.000 . .
    H H20 0.47610 1.39090 -0.08980 0.0650 Uiso c RU 1.000 . .
    H H21 0.54290 1.16120 0.05350 0.0610 Uiso c RU 1.000 . .
    H H22A 0.38120 1.65160 -0.13090 0.1280 Uiso c RU 1.000 . .
    H H22B 0.26230 1.74640 -0.22200 0.1280 Uiso c RU 1.000 . .
    H H22C 0.37030 1.59430 -0.23600 0.1280 Uiso c RU 1.000 . .
loop_
    _atom_site_aniso_label
    _atom_site_aniso_U_11
    _atom_site_aniso_U_22
    _atom_site_aniso_U_33
    _atom_site_aniso_U_12
    _atom_site_aniso_U_13
    _atom_site_aniso_U_23
    O1 0.0574(9) 0.1347(15) 0.0630(8) -0.0226(9) 0.0108(7) -0.0452(9)
    O2 0.0622(8) 0.0815(10) 0.0467(6) -0.0293(8) -0.0155(6) -0.0135(6)
    O3 0.0683(10) 0.1387(16) 0.1022(11) -0.0573(11) -0.0252(8) -0.0319(11)
    O4 0.0394(8) 0.1325(16) 0.1246(14) -0.0241(10) 0.0052(9) -0.0532(13)
    O5 0.0615(9) 0.0556(10) 0.1099(11) -0.0048(8) -0.0253(8) -0.0250(8)
    N1 0.0310(7) 0.0673(11) 0.0485(7) -0.0124(7) -0.0042(5) -0.0244(7)
    N2 0.0428(9) 0.0751(12) 0.0627(9) -0.0265(9) -0.0142(7) -0.0017(8)
    C1 0.0444(7) 0.0846(10) 0.0485(6) -0.0267(6) -0.0063(5) -0.0231(7)
    C2 0.0444(7) 0.0846(10) 0.0485(6) -0.0267(6) -0.0063(5) -0.0231(7)
    C3 0.0373(8) 0.0606(12) 0.0440(8) -0.0166(8) -0.0094(6) -0.0207(7)
    C4 0.0511(11) 0.0701(14) 0.0490(9) -0.0322(11) -0.0124(8) -0.0003(9)
    C5 0.0813(15) 0.0930(18) 0.0630(11) -0.0416(15) -0.0289(11) -0.0038(11)
    C6 0.0886(18) 0.101(2) 0.0842(16) -0.0368(17) -0.0482(14) 0.0097(15)
    C7 0.0692(15) 0.0826(18) 0.0955(17) -0.0272(14) -0.0310(13) 0.0099(14)
    C8 0.0671(14) 0.0733(16) 0.0806(14) -0.0245(13) -0.0168(11) -0.0079(11)
    C9 0.0632(12) 0.0766(15) 0.0600(11) -0.0293(12) -0.0187(9) -0.0090(10)
    C10 0.0349(8) 0.0431(10) 0.0399(7) -0.0114(7) -0.0105(6) -0.0109(6)
    C11 0.0400(9) 0.0550(11) 0.0461(8) -0.0132(8) -0.0083(7) -0.0211(7)
    C12 0.0481(9) 0.0544(11) 0.0488(8) -0.0215(9) -0.0169(7) -0.0123(7)
    C13 0.0349(8) 0.0463(10) 0.0471(8) -0.0154(8) -0.0127(6) -0.0017(7)
    C14 0.0397(9) 0.0520(11) 0.0502(8) -0.0119(8) -0.0041(7) -0.0170(8)
    C15 0.0420(9) 0.0516(11) 0.0470(8) -0.0158(8) -0.0082(7) -0.0197(7)
    C16 0.0325(8) 0.0626(12) 0.0554(9) -0.0097(8) -0.0105(7) -0.0308(8)
    C17 0.0358(9) 0.0778(15) 0.0706(11) -0.0106(10) -0.0028(8) -0.0327(11)
    C18 0.0370(10) 0.0707(15) 0.0918(14) 0.0017(10) -0.0103(9) -0.0401(12)
    C19 0.0453(10) 0.0519(13) 0.0806(12) -0.0058(9) -0.0210(9) -0.0303(10)
    C20 0.0401(9) 0.0593(13) 0.0666(10) -0.0137(9) -0.0116(8) -0.0247(9)
    C21 0.0304(8) 0.0616(13) 0.0609(9) -0.0083(8) -0.0098(7) -0.0261(9)
    C22 0.0902(17) 0.0591(15) 0.1103(18) -0.0270(13) -0.0321(14) -0.0162(13)
_geom_special_details
;
Bond distances, angles <i>etc</i>. have been calculated using the rounded
fractional coordinates. All su's are estimated from the variances of the
(full) variance-covariance matrix. The cell e.s.d.'s are taken into account in
the estimation of distances, angles and torsion angles
;
loop_
    _geom_bond_atom_site_label_1
    _geom_bond_atom_site_label_2
    _geom_bond_site_symmetry_1
    _geom_bond_site_symmetry_2
    _geom_bond_distance
    _geom_bond_publ_flag
    O1 C1 . . 1.199(3) no
    O2 C2 . . 1.413(2) no
    O2 C4 . . 1.382(3) no
    O3 N2 . . 1.208(3) no
    O4 N2 . . 1.208(3) no
    O5 C19 . . 1.372(3) no
    O5 C22 . . 1.421(4) no
    N1 C1 . . 1.369(2) no
    N1 C3 . . 1.468(3) no
    N1 C16 . . 1.414(2) no
    N2 C13 . . 1.469(3) no
    C1 C2 . . 1.515(3) no
    C2 C3 . . 1.570(2) no
    C3 C10 . . 1.508(3) no
    C4 C5 . . 1.382(3) no
    C4 C9 . . 1.377(3) no
    C5 C6 . . 1.371(4) no
    C6 C7 . . 1.373(4) no
    C7 C8 . . 1.367(4) no
    C8 C9 . . 1.384(4) no
    C10 C11 . . 1.388(3) no
    C10 C15 . . 1.388(2) no
    C11 C12 . . 1.384(3) no
    C12 C13 . . 1.370(2) no
    C13 C14 . . 1.379(3) no
    C14 C15 . . 1.376(3) no
    C16 C17 . . 1.391(3) no
    C16 C21 . . 1.379(3) no
    C17 C18 . . 1.372(3) no
    C18 C19 . . 1.385(3) no
    C19 C20 . . 1.376(3) no
    C20 C21 . . 1.383(3) no
    C2 H2 . . 0.9800 no
    C3 H3 . . 0.9800 no
    C5 H5 . . 0.9300 no
    C6 H6 . . 0.9300 no
    C7 H7 . . 0.9300 no
    C8 H8 . . 0.9300 no
    C9 H9 . . 0.9300 no
    C11 H11 . . 0.9300 no
    C12 H12 . . 0.9300 no
    C14 H14 . . 0.9300 no
    C15 H15 . . 0.9300 no
    C17 H17 . . 0.9300 no
    C18 H18 . . 0.9300 no
    C20 H20 . . 0.9300 no
    C21 H21 . . 0.9300 no
    C22 H22A . . 0.9600 no
    C22 H22B . . 0.9600 no
    C22 H22C . . 0.9600 no
loop_
    _geom_angle_atom_site_label_1
    _geom_angle_atom_site_label_2
    _geom_angle_atom_site_label_3
    _geom_angle_site_symmetry_1
    _geom_angle_site_symmetry_2
    _geom_angle_site_symmetry_3
    _geom_angle
    _geom_angle_publ_flag
    C2 O2 C4 . . . 118.48(15) no
    C19 O5 C22 . . . 117.6(2) no
    C1 N1 C3 . . . 95.42(14) no
    C1 N1 C16 . . . 133.12(17) no
    C3 N1 C16 . . . 130.07(13) no
    O3 N2 O4 . . . 123.0(2) no
    O3 N2 C13 . . . 118.75(18) no
    O4 N2 C13 . . . 118.26(19) no
    O1 C1 N1 . . . 132.1(2) no
    O1 C1 C2 . . . 135.63(18) no
    N1 C1 C2 . . . 92.29(15) no
    O2 C2 C1 . . . 110.35(15) no
    O2 C2 C3 . . . 117.28(17) no
    C1 C2 C3 . . . 85.76(13) no
    N1 C3 C2 . . . 86.47(13) no
    N1 C3 C10 . . . 117.56(16) no
    C2 C3 C10 . . . 117.93(14) no
    O2 C4 C5 . . . 115.15(19) no
    O2 C4 C9 . . . 124.79(18) no
    C5 C4 C9 . . . 120.1(2) no
    C4 C5 C6 . . . 119.5(2) no
    C5 C6 C7 . . . 121.1(3) no
    C6 C7 C8 . . . 119.2(3) no
    C7 C8 C9 . . . 120.9(2) no
    C4 C9 C8 . . . 119.3(2) no
    C3 C10 C11 . . . 121.92(15) no
    C3 C10 C15 . . . 118.78(16) no
    C11 C10 C15 . . . 119.29(18) no
    C10 C11 C12 . . . 120.36(16) no
    C11 C12 C13 . . . 118.56(17) no
    N2 C13 C12 . . . 118.97(17) no
    N2 C13 C14 . . . 118.34(16) no
    C12 C13 C14 . . . 122.69(18) no
    C13 C14 C15 . . . 118.03(17) no
    C10 C15 C14 . . . 121.06(17) no
    N1 C16 C17 . . . 121.10(16) no
    N1 C16 C21 . . . 120.06(18) no
    C17 C16 C21 . . . 118.83(18) no
    C16 C17 C18 . . . 119.84(19) no
    C17 C18 C19 . . . 121.2(2) no
    O5 C19 C18 . . . 116.24(19) no
    O5 C19 C20 . . . 124.65(19) no
    C18 C19 C20 . . . 119.10(19) no
    C19 C20 C21 . . . 119.87(19) no
    C16 C21 C20 . . . 121.16(19) no
    O2 C2 H2 . . . 113.00 no
    C1 C2 H2 . . . 113.00 no
    C3 C2 H2 . . . 113.00 no
    N1 C3 H3 . . . 111.00 no
    C2 C3 H3 . . . 111.00 no
    C10 C3 H3 . . . 111.00 no
    C4 C5 H5 . . . 120.00 no
    C6 C5 H5 . . . 120.00 no
    C5 C6 H6 . . . 119.00 no
    C7 C6 H6 . . . 120.00 no
    C6 C7 H7 . . . 120.00 no
    C8 C7 H7 . . . 120.00 no
    C7 C8 H8 . . . 120.00 no
    C9 C8 H8 . . . 120.00 no
    C4 C9 H9 . . . 120.00 no
    C8 C9 H9 . . . 120.00 no
    C10 C11 H11 . . . 120.00 no
    C12 C11 H11 . . . 120.00 no
    C11 C12 H12 . . . 121.00 no
    C13 C12 H12 . . . 121.00 no
    C13 C14 H14 . . . 121.00 no
    C15 C14 H14 . . . 121.00 no
    C10 C15 H15 . . . 119.00 no
    C14 C15 H15 . . . 119.00 no
    C16 C17 H17 . . . 120.00 no
    C18 C17 H17 . . . 120.00 no
    C17 C18 H18 . . . 119.00 no
    C19 C18 H18 . . . 119.00 no
    C19 C20 H20 . . . 120.00 no
    C21 C20 H20 . . . 120.00 no
    C16 C21 H21 . . . 119.00 no
    C20 C21 H21 . . . 119.00 no
    O5 C22 H22A . . . 109.00 no
    O5 C22 H22B . . . 109.00 no
    O5 C22 H22C . . . 109.00 no
    H22A C22 H22B . . . 109.00 no
    H22A C22 H22C . . . 110.00 no
    H22B C22 H22C . . . 109.00 no
loop_
    _geom_torsion_atom_site_label_1
    _geom_torsion_atom_site_label_2
    _geom_torsion_atom_site_label_3
    _geom_torsion_atom_site_label_4
    _geom_torsion_site_symmetry_1
    _geom_torsion_site_symmetry_2
    _geom_torsion_site_symmetry_3
    _geom_torsion_site_symmetry_4
    _geom_torsion
    _geom_torsion_publ_flag
    C2 O2 C4 C5 . . . . 177.80(19) no
    C4 O2 C2 C1 . . . . -176.84(16) no
    C4 O2 C2 C3 . . . . -81.0(2) no
    C2 O2 C4 C9 . . . . -1.7(3) no
    C22 O5 C19 C18 . . . . 169.3(2) no
    C22 O5 C19 C20 . . . . -12.1(3) no
    C16 N1 C1 C2 . . . . 169.0(2) no
    C3 N1 C1 O1 . . . . -178.4(2) no
    C16 N1 C1 O1 . . . . -11.3(4) no
    C1 N1 C16 C21 . . . . 170.0(2) no
    C16 N1 C3 C10 . . . . 70.7(2) no
    C3 N1 C16 C21 . . . . -26.9(3) no
    C16 N1 C3 C2 . . . . -169.53(19) no
    C3 N1 C1 C2 . . . . 1.90(16) no
    C1 N1 C3 C2 . . . . -1.84(15) no
    C3 N1 C16 C17 . . . . 152.68(19) no
    C1 N1 C16 C17 . . . . -10.4(3) no
    C1 N1 C3 C10 . . . . -121.65(15) no
    O4 N2 C13 C14 . . . . -7.7(3) no
    O3 N2 C13 C14 . . . . 172.35(18) no
    O4 N2 C13 C12 . . . . 171.23(18) no
    O3 N2 C13 C12 . . . . -8.8(3) no
    N1 C1 C2 O2 . . . . 115.78(16) no
    O1 C1 C2 C3 . . . . 178.6(3) no
    N1 C1 C2 C3 . . . . -1.78(15) no
    O1 C1 C2 O2 . . . . -63.9(3) no
    O2 C2 C3 C10 . . . . 10.4(2) no
    O2 C2 C3 N1 . . . . -109.09(17) no
    C1 C2 C3 C10 . . . . 121.13(17) no
    C1 C2 C3 N1 . . . . 1.66(14) no
    N1 C3 C10 C15 . . . . -143.22(15) no
    C2 C3 C10 C15 . . . . 115.35(17) no
    N1 C3 C10 C11 . . . . 37.9(2) no
    C2 C3 C10 C11 . . . . -63.5(2) no
    O2 C4 C5 C6 . . . . -179.5(2) no
    O2 C4 C9 C8 . . . . 179.7(2) no
    C9 C4 C5 C6 . . . . 0.0(4) no
    C5 C4 C9 C8 . . . . 0.2(3) no
    C4 C5 C6 C7 . . . . -0.2(5) no
    C5 C6 C7 C8 . . . . 0.2(5) no
    C6 C7 C8 C9 . . . . 0.0(5) no
    C7 C8 C9 C4 . . . . -0.2(4) no
    C3 C10 C11 C12 . . . . 177.87(15) no
    C11 C10 C15 C14 . . . . 1.2(2) no
    C15 C10 C11 C12 . . . . -1.0(2) no
    C3 C10 C15 C14 . . . . -177.68(15) no
    C10 C11 C12 C13 . . . . 0.7(3) no
    C11 C12 C13 C14 . . . . -0.7(3) no
    C11 C12 C13 N2 . . . . -179.56(16) no
    N2 C13 C14 C15 . . . . 179.77(16) no
    C12 C13 C14 C15 . . . . 0.9(3) no
    C13 C14 C15 C10 . . . . -1.2(3) no
    N1 C16 C21 C20 . . . . -179.51(18) no
    C17 C16 C21 C20 . . . . 0.9(3) no
    N1 C16 C17 C18 . . . . 179.76(18) no
    C21 C16 C17 C18 . . . . -0.6(3) no
    C16 C17 C18 C19 . . . . 0.0(3) no
    C17 C18 C19 C20 . . . . 0.4(3) no
    C17 C18 C19 O5 . . . . 179.1(2) no
    O5 C19 C20 C21 . . . . -178.7(2) no
    C18 C19 C20 C21 . . . . -0.1(3) no
    C19 C20 C21 C16 . . . . -0.5(3) no
loop_
    _geom_hbond_atom_site_label_D
    _geom_hbond_atom_site_label_H
    _geom_hbond_atom_site_label_A
    _geom_hbond_site_symmetry_A
    _geom_hbond_distance_DH
    _geom_hbond_distance_HA
    _geom_hbond_distance_DA
    _geom_hbond_angle_DHA
    _geom_hbond_publ_flag
    C17 H17 O1 . 0.93 2.60 3.172(3) 120 yes
    C12 H12 O1 2_676 0.93 2.37 3.103(2) 135 yes
    C21 H21 O4 2_775 0.93 2.43 3.127(3) 132 yes
    C15 H15 Cg4 2_675 0.93 2.75 3.674(2) 173 yes
_iucr_refine_instructions_details
;
TITL H-SH-B14 in P-1
CELL  0.71073   9.8044  10.6483  11.1573   66.957   70.105   65.973
ZERR     2.00   0.0003   0.0003   0.0003    0.001    0.001    0.001
LATT   1
SFAC  C    H    N    O
UNIT  44   36   4    10
MERG   2
OMIT    -4.00 180.00
SHEL 999 0.8
EADP C1 C2
OMIT    -6   7   5
OMIT    -6   7   3
OMIT    -5   8   5
OMIT    -6   7   2
OMIT    -5   8   4
OMIT    -5   8   2
OMIT    -5   8   3
OMIT    -4   9   3
OMIT    -4   8   3
OMIT    -5   7   1
OMIT    -5   7   2
OMIT    -6   6   2
OMIT    -4   8   5
OMIT    -5   8   1
OMIT    -4   8   2
OMIT    -5   7   4
OMIT    -4   9   4
OMIT    -5   7   0
OMIT    -6   7   4
OMIT    -5   7   3
OMIT    -4   9   2
OMIT    -6   5   1
OMIT    -6   6   3
OMIT    -4   8   1
OMIT    -5   6   3
OMIT    -5   6   2
OMIT    -4   8   4
OMIT     0  10   2
OMIT    -5   6   0
OMIT    -6   6   1
OMIT    -4   7   4
OMIT    -6   6   0
OMIT    -4   7   0
OMIT    -4   7   3
OMIT    -4   7   1
OMIT    -3   8   4
OMIT    -3   8   3
OMIT    -4   7   2
OMIT     6  -5   1
OMIT    -5   6   1
OMIT    -6   4   0
OMIT     6  -6   1
OMIT     0  -4   2
OMIT     5  -6   1
OMIT     1   1   1
FMAP   2
PLAN    5
SIZE     0.150   0.200   0.300
ACTA
BOND
BOND   $H
CONF
L.S.  13
WGHT    0.054000    0.206900
FVAR       0.76960
C1    1    0.309028    0.961699    0.385194    11.00000    0.04436    0.08462 =
         0.04848   -0.02312   -0.00626   -0.02668
C2    1    0.428872    0.817603    0.379756    11.00000    0.04436    0.08462 =
         0.04848   -0.02312   -0.00626   -0.02668
AFIX  13
H2    2    0.388664    0.748879    0.376240    11.00000   -1.20000
AFIX   0
C3    1    0.503564    0.902356    0.238899    11.00000    0.03726    0.06055 =
         0.04399   -0.02072   -0.00942   -0.01657
AFIX  13
H3    2    0.491187    0.878210    0.167814    11.00000   -1.20000
AFIX   0
C4    1    0.628013    0.634914    0.489613    11.00000    0.05114    0.07008 =
         0.04902   -0.00025   -0.01237   -0.03218
C5    1    0.704002    0.590724    0.590338    11.00000    0.08127    0.09299 =
         0.06299   -0.00380   -0.02893   -0.04157
AFIX  43
H5    2    0.673372    0.645369    0.648172    11.00000   -1.20000
AFIX   0
C6    1    0.824855    0.465743    0.604347    11.00000    0.08856    0.10140 =
         0.08415    0.00968   -0.04820   -0.03677
AFIX  43
H6    2    0.876187    0.436202    0.671952    11.00000   -1.20000
AFIX   0
C7    1    0.871409    0.383353    0.520061    11.00000    0.06917    0.08258 =
         0.09553    0.00989   -0.03105   -0.02720
AFIX  43
H7    2    0.953346    0.298555    0.530507    11.00000   -1.20000
AFIX   0
C8    1    0.795664    0.427731    0.420711    11.00000    0.06709    0.07325 =
         0.08063   -0.00794   -0.01677   -0.02446
AFIX  43
H8    2    0.826569    0.372458    0.363385    11.00000   -1.20000
AFIX   0
C9    1    0.673709    0.553672    0.404219    11.00000    0.06322    0.07664 =
         0.06002   -0.00898   -0.01868   -0.02933
AFIX  43
H9    2    0.623075    0.583190    0.336138    11.00000   -1.20000
AFIX   0
C10   1    0.665837    0.897678    0.216792    11.00000    0.03492    0.04314 =
         0.03990   -0.01087   -0.01050   -0.01144
C11   1    0.705975    0.954557    0.287631    11.00000    0.04001    0.05501 =
         0.04615   -0.02107   -0.00834   -0.01324
AFIX  43
H11   2    0.631017    0.999892    0.348680    11.00000   -1.20000
AFIX   0
C12   1    0.856915    0.944167    0.267902    11.00000    0.04808    0.05444 =
         0.04879   -0.01232   -0.01695   -0.02147
AFIX  43
H12   2    0.884618    0.981108    0.315825    11.00000   -1.20000
AFIX   0
C13   1    0.964661    0.878281    0.176242    11.00000    0.03487    0.04631 =
         0.04708   -0.00168   -0.01268   -0.01540
C14   1    0.928999    0.820654    0.103982    11.00000    0.03969    0.05199 =
         0.05024   -0.01697   -0.00407   -0.01186
AFIX  43
H14   2    1.004555    0.775284    0.043221    11.00000   -1.20000
AFIX   0
C15   1    0.778343    0.832281    0.124457    11.00000    0.04204    0.05157 =
         0.04704   -0.01973   -0.00823   -0.01581
AFIX  43
H15   2    0.751472    0.795724    0.075631    11.00000   -1.20000
AFIX   0
C16   1    0.336688    1.172866    0.176424    11.00000    0.03246    0.06262 =
         0.05542   -0.03078   -0.01048   -0.00972
C17   1    0.186923    1.263972    0.196692    11.00000    0.03577    0.07776 =
         0.07057   -0.03268   -0.00282   -0.01058
AFIX  43
H17   2    0.113527    1.232563    0.268446    11.00000   -1.20000
AFIX   0
C18   1    0.147656    1.400290    0.110623    11.00000    0.03699    0.07072 =
         0.09176   -0.04009   -0.01031    0.00171
AFIX  43
H18   2    0.047291    1.460645    0.124743    11.00000   -1.20000
AFIX   0
C19   1    0.254928    1.449578    0.003049    11.00000    0.04528    0.05194 =
         0.08064   -0.03027   -0.02101   -0.00583
C20   1    0.402953    1.359369   -0.017779    11.00000    0.04006    0.05929 =
         0.06659   -0.02466   -0.01163   -0.01373
AFIX  43
H20   2    0.476088    1.390886   -0.089770    11.00000   -1.20000
AFIX   0
C21   1    0.442788    1.221780    0.068504    11.00000    0.03042    0.06160 =
         0.06086   -0.02612   -0.00984   -0.00832
AFIX  43
H21   2    0.542898    1.161165    0.053486    11.00000   -1.20000
AFIX   0
C22   1    0.313050    1.649911   -0.174527    11.00000    0.09017    0.05906 =
         0.11029   -0.01620   -0.03210   -0.02697
AFIX 137
H22A  2    0.381238    1.651581   -0.130933    11.00000   -1.50000
H22B  2    0.262276    1.746432   -0.222038    11.00000   -1.50000
H22C  2    0.370256    1.594332   -0.236044    11.00000   -1.50000
AFIX   0
N1    3    0.380578    1.032043    0.263798    11.00000    0.03102    0.06732 =
         0.04855   -0.02436   -0.00422   -0.01236
N2    3    1.125382    0.865783    0.155285    11.00000    0.04284    0.07508 =
         0.06274   -0.00173   -0.01423   -0.02655
O1    4    0.194965    1.003419    0.463004    11.00000    0.05738    0.13468 =
         0.06296   -0.04521    0.01079   -0.02255
O2    4    0.508689    0.762743    0.483017    11.00000    0.06218    0.08152 =
         0.04675   -0.01346   -0.01552   -0.02933
O3    4    1.155687    0.928704    0.207346    11.00000    0.06834    0.13869 =
         0.10224   -0.03187   -0.02523   -0.05732
O4    4    1.221339    0.792655    0.086551    11.00000    0.03944    0.13248 =
         0.12456   -0.05319    0.00517   -0.02409
O5    4    0.202578    1.586824   -0.077656    11.00000    0.06149    0.05559 =
         0.10985   -0.02500   -0.02529   -0.00479
HKLF 4
REM  H-SH-B14 in P-1
REM R1 =  0.0459 for    2860 Fo > 4sig(Fo)  and  0.0573 for all    3586 data
REM    257 parameters refined using      0 restraints
END
WGHT      0.0540      0.2069
REM Highest difference peak  0.222,  deepest hole -0.173,  1-sigma level  0.033
Q1    1   0.1661  0.8768  0.5435  11.00000  0.05    0.22
Q2    1   0.7063  0.9115  0.1384  11.00000  0.05    0.19
Q3    1   0.6794  0.9313  0.2373  11.00000  0.05    0.17
Q4    1   0.3817  1.0816  0.3204  11.00000  0.05    0.17
Q5    1   0.5815  0.9103  0.2140  11.00000  0.05    0.17
;
