# Supplementary material for: Crystal structure of 1-(4-meth­oxy­phen­yl)-4-(4-nitro­phen­yl)-3-phen­oxy­azetidin-2-one
Source: Acta Crystallogr E Crystallogr Commun. 2015 Jan 1;71(Pt 1):o12–3. doi: 10.1107/S2056989014025833 (PMC4331848; doi:10.1107/S2056989014025833)
Supplement: Supplementary file 2 [file e-71-00o12-Isup2.hkl]

#
# h,k,l, Fc-squared, Fo-squared, sigma(Fo-squared), status flag
#
data_I
_shelx_title ' H-SH-B14 in P-1'
_shelx_refln_list_code          4
_shelx_F_calc_maximum      119.61
_exptl_crystal_F_000       408.00
_reflns_d_resolution_high  0.8001

loop_
 _space_group_symop_operation_xyz
 'x, y, z'
 '-x, -y, -z'

_cell_length_a     9.8044
_cell_length_b    10.6483
_cell_length_c    11.1573
_cell_angle_alpha  66.957
_cell_angle_beta   70.105
_cell_angle_gamma  65.973

_shelx_F_squared_multiplier     1.000

loop_
 _refln_index_h
 _refln_index_k
 _refln_index_l
 _refln_F_squared_calc
 _refln_F_squared_meas
 _refln_F_squared_sigma
 _refln_observed_status
   1   0   0        435.92        472.09        38.75 o
   2   0   0       4440.97       4384.04        79.82 o
   3   0   0       1329.22       1323.37        16.12 o
   4   0   0        132.28        132.97         1.83 o
   5   0   0         52.02         48.02         1.29 o
   6   0   0        356.80        360.67         5.04 o
   7   0   0         30.31         28.56         1.72 o
   8   0   0         12.03         12.52         0.89 o
   9   0   0          0.69          0.51         0.68 o
  10   0   0          2.23          2.03         1.18 o
 -10   1   0          2.48          5.07         1.18 o
  -9   1   0          1.81          1.86         1.01 o
  -8   1   0          0.15          0.68         0.34 o
  -7   1   0         20.28         19.90         1.31 o
  -6   1   0         86.67         85.12         2.11 o
  -5   1   0         31.66         37.50         1.00 o
  -4   1   0         86.05         91.17         2.23 o
  -3   1   0        219.95        229.73         7.36 o
  -2   1   0         51.79         62.29         2.09 o
  -1   1   0        177.27        192.00         4.65 o
   0   1   0        733.86        913.52        32.07 o
   1   1   0        423.58        416.09         5.24 o
   2   1   0       3280.12       3327.98        33.56 o
   3   1   0        434.56        435.33         3.25 o
   4   1   0        395.25        425.60         4.32 o
   5   1   0        106.24        119.00         1.92 o
   6   1   0         11.57          8.37         0.45 o
   7   1   0         60.98         53.16         1.60 o
   8   1   0          0.04          0.00         0.36 o
   9   1   0          3.49          4.56         0.93 o
  10   1   0         17.06         15.70         4.05 o
  11   1   0          0.44          1.01         0.84 o
 -10   2   0          5.26          6.75         1.35 o
  -9   2   0         30.67         29.21         2.36 o
  -8   2   0         13.54         13.70         1.01 o
  -7   2   0        175.51        157.74         3.22 o
  -6   2   0        271.45        272.79         4.72 o
  -5   2   0          8.21          8.44         1.35 o
  -4   2   0         13.47         11.65         1.52 o
  -3   2   0          2.03          0.34         0.51 o
  -2   2   0        809.45        789.92        18.10 o
  -1   2   0        929.89        981.91        21.31 o
   0   2   0        848.40        959.49        19.74 o
   1   2   0         75.02         77.48         0.63 o
   2   2   0       4661.08       4741.50        53.23 o
   3   2   0        295.09        296.21         1.87 o
   4   2   0       1033.78       1131.91         7.59 o
   5   2   0         45.33         56.17         0.83 o
   6   2   0          1.14          1.02         0.17 o
   7   2   0         12.14         12.42         0.61 o
   8   2   0         96.53         92.47         1.91 o
   9   2   0         32.21         26.27         1.26 o
  10   2   0          0.42          0.84         1.18 o
  11   2   0          0.33          0.84         0.84 o
  -9   3   0          1.64          1.86         0.68 o
  -8   3   0         37.23         28.53         3.04 o
  -6   3   0         17.87         18.23         2.19 o
  -5   3   0          7.84          8.61         1.35 o
  -4   3   0         16.09         17.05         2.03 o
  -3   3   0         58.86         55.55         3.38 o
  -2   3   0       1791.82       1894.49        57.24 o
  -1   3   0         32.05         25.99         1.27 o
   0   3   0         92.54         96.38         1.80 o
   1   3   0        247.40        249.10         1.97 o
   2   3   0        907.32        929.32         6.72 o
   3   3   0        168.14        153.97         1.46 o
   4   3   0       3165.45       3290.62        20.47 o
   5   3   0          0.40          1.18         0.18 o
   6   3   0         11.28          9.39         0.57 o
   7   3   0        212.47        204.01         2.89 o
   8   3   0          2.87          1.91         0.63 o
   9   3   0        232.18        214.86         4.89 o
  10   3   0         16.96         12.50         1.61 o
  11   3   0          9.58         11.07         2.36 o
  -9   4   0          3.79          4.90         1.01 o
  -5   4   0          0.29          0.00         0.84 o
  -4   4   0         31.73         27.86         2.87 o
  -3   4   0         33.03         31.74         2.70 o
  -2   4   0          8.02          6.58         1.52 o
  -1   4   0         18.54         13.29         0.54 o
   0   4   0        341.48        368.90         7.65 o
   1   4   0        116.83        118.21         1.72 o
   2   4   0        111.58        101.83         0.98 o
   3   4   0        243.33        251.36         2.19 o
   4   4   0       2134.07       2226.83        17.42 o
   5   4   0         77.59         82.63         1.04 o
   6   4   0        187.44        186.38         1.91 o
   7   4   0          6.27          5.55         0.44 o
   8   4   0         50.56         48.95         1.31 o
   9   4   0          0.00          0.43         0.55 o
  10   4   0          6.65          5.11         0.77 o
  11   4   0          0.00          0.30         0.37 o
  -6   5   0        162.87        334.77        12.16 o
  -5   5   0         26.33         49.98         3.38 o
  -4   5   0          1.52          2.36         1.52 o
  -3   5   0         22.05         20.94         3.21 o
  -2   5   0        203.70        200.86         3.74 o
  -1   5   0          0.18          0.30         0.14 o
   0   5   0       1127.74       1212.73        23.06 o
   1   5   0        106.88        120.95         1.87 o
   2   5   0        164.27        151.36         1.93 o
   3   5   0         83.97         83.38         1.02 o
   4   5   0         16.57         18.27         0.62 o
   5   5   0        151.95        152.73         1.56 o
   6   5   0         94.99         99.23         1.33 o
   7   5   0          1.85          2.26         0.29 o
   8   5   0         43.27         43.95         1.67 o
   9   5   0          4.06          6.90         0.78 o
  10   5   0          5.76          5.72         0.84 o
  11   5   0          0.04          0.56         0.84 o
  -4   6   0         76.08        106.35         9.12 o
  -3   6   0        352.73        335.64        22.96 o
  -2   6   0          1.06          5.42         1.52 o
  -1   6   0          2.10          4.55         1.18 o
   0   6   0         97.10        102.29         4.24 o
   1   6   0          2.03          4.84         0.52 o
   2   6   0          5.96          8.91         0.43 o
   3   6   0          8.83          9.88         0.27 o
   4   6   0          1.50          0.84         0.17 o
   5   6   0        148.89        153.80         2.46 o
   6   6   0        129.62        123.65         1.71 o
   7   6   0         31.61         30.04         0.71 o
   8   6   0         23.38         28.76         0.83 o
   9   6   0          5.56          6.14         0.79 o
  10   6   0         30.91         29.68         1.50 o
  11   6   0          2.16          4.79         1.52 o
  -3   7   0         14.96         12.89         2.28 o
  -2   7   0         14.19         12.49         1.52 o
  -1   7   0        175.74        188.04        14.52 o
   0   7   0          0.22          0.30         0.50 o
   1   7   0         26.23         25.47         0.83 o
   2   7   0        162.19        168.90         2.28 o
   3   7   0          1.78          2.25         0.29 o
   4   7   0          4.36          2.35         0.23 o
   5   7   0         25.18         27.97         0.77 o
   6   7   0         10.65          7.48         0.47 o
   7   7   0         22.93         21.49         0.94 o
   8   7   0          0.00          0.39         0.23 o
   9   7   0          2.77          2.84         0.41 o
  10   7   0          4.87          5.85         0.52 o
  11   7   0          0.23          1.40         0.44 o
  -2   8   0         66.21         61.03        40.85 o
  -1   8   0          0.08          2.19        33.94 o
   0   8   0          1.91          2.61         1.35 o
   1   8   0         11.17         11.01         0.89 o
   2   8   0         32.82         27.47         0.80 o
   3   8   0          7.46         10.98         0.62 o
   4   8   0         18.06         24.96         1.19 o
   5   8   0         11.84         11.45         0.55 o
   6   8   0          2.98          5.17         0.39 o
   7   8   0          1.97          1.66         0.38 o
   8   8   0          8.64          9.25         0.73 o
   9   8   0          1.88          2.88         0.54 o
  10   8   0         16.14         17.24         1.40 o
   0   9   0          0.01          4.39         1.86 o
   1   9   0         33.62         31.50         1.12 o
   2   9   0         30.11         29.67         1.08 o
   4   9   0        163.96        176.28         3.14 o
   5   9   0         11.37         13.79         1.45 o
   6   9   0         37.12         33.36         1.39 o
   7   9   0          1.80          2.39         0.34 o
   8   9   0          1.65          1.75         0.35 o
   9   9   0          0.16          0.50         0.28 o
  10   9   0          4.40          3.14         1.00 o
  -3  10   0          0.06          0.17         0.68 o
   2  10   0         25.93         30.19         1.19 o
   5  10   0          1.11          1.23         0.75 o
   6  10   0          9.55          9.17         0.76 o
   7  10   0         17.36         17.24         1.00 o
   8  10   0         23.99         24.31         1.42 o
   9  10   0          0.09          0.24         0.43 o
  -1  11   0          2.27          2.70         1.18 o
   0  11   0          1.01          2.03         1.18 o
   5  11   0          0.55          1.22         0.79 o
   7  11   0         30.42         27.98         1.65 o
   8  11   0          1.44          2.04         0.76 o
   2  12   0          0.00          1.86         1.18 o
   3  12   0          7.51          7.33         1.22 o
   4  12   0          0.00          0.24         0.81 o
   5  12   0          1.77          1.55         0.73 o
  -7 -11   1          0.16          0.33         0.32 o
  -6 -11   1          0.09          0.00         0.96 o
  -5 -11   1          0.11          0.00         0.87 o
  -3 -11   1          6.40          5.93         0.84 o
  -2 -11   1          0.10          0.34         1.01 o
  -1 -11   1          0.43          0.59         0.58 o
   0 -11   1          0.45          0.00         1.01 o
  -8 -10   1          0.36          0.86         0.51 o
  -7 -10   1         13.00         14.01         0.84 o
  -6 -10   1          5.42          5.82         0.76 o
  -4 -10   1          1.43          0.68         6.75 o
   2 -10   1          2.20          0.17         0.84 o
  -9  -9   1          0.59          1.12         0.38 o
  -8  -9   1          0.30          0.49         0.14 o
  -7  -9   1          5.30          5.64         0.56 o
  -6  -9   1         15.82         18.27         0.88 o
  -5  -9   1          1.09          1.37         0.56 o
  -4  -9   1         10.25          6.59         1.38 o
  -3  -9   1         19.13         19.51         0.97 o
  -2  -9   1         27.47         26.11         1.45 o
  -1  -9   1         29.73         25.69         1.25 o
   0  -9   1          0.19          0.68         0.84 o
 -10  -8   1          0.45          1.80         0.63 o
  -9  -8   1          2.92          1.70         0.53 o
  -8  -8   1          0.10          0.00         0.21 o
  -7  -8   1          7.64          4.93         0.43 o
  -6  -8   1          3.29          1.61         0.37 o
  -5  -8   1         18.57         16.10         0.65 o
  -4  -8   1         57.30         50.76         1.95 o
  -3  -8   1          0.06          0.98         0.27 o
  -2  -8   1         33.93         34.30         0.90 o
  -1  -8   1          0.02          0.65         1.15 o
   0  -8   1          4.42          6.12         2.04 o
   1  -8   1         26.35         26.13         1.89 o
 -10  -7   1          2.95          2.12         0.42 o
  -9  -7   1          0.00          0.75         0.41 o
  -8  -7   1        177.84        173.11         3.03 o
  -7  -7   1         61.65         58.99         1.54 o
  -6  -7   1          2.19          1.70         0.40 o
  -5  -7   1        158.04        172.31         2.09 o
  -4  -7   1          4.08          6.30         0.42 o
  -3  -7   1         62.89         65.08         1.12 o
  -2  -7   1         87.73         93.41         3.01 o
  -1  -7   1         29.61         28.04         1.32 o
   0  -7   1          2.43          3.08         0.63 o
   2  -7   1         26.65         22.96         1.86 o
   3  -7   1          0.20          0.00         4.22 o
 -10  -6   1          0.01          0.45         0.24 o
  -9  -6   1         20.19         17.90         1.05 o
  -8  -6   1          1.64          2.62         0.42 o
  -7  -6   1         33.14         35.52         1.08 o
  -6  -6   1        177.61        167.39         2.33 o
  -5  -6   1         90.23         90.95         1.58 o
  -4  -6   1          0.09          0.18         0.16 o
  -3  -6   1          1.50          2.55         0.20 o
  -2  -6   1         12.09          8.44         0.68 o
  -1  -6   1          4.13          2.31         0.23 o
   0  -6   1         68.32         71.95         1.88 o
   1  -6   1         77.53         81.84         2.84 o
   2  -6   1        122.46        155.48        20.94 o
   3  -6   1        169.16        154.90        73.86 o
   4  -6   1          9.38         42.55        21.78 o
 -11  -5   1          0.17          1.25         1.18 o
 -10  -5   1         14.70         16.98         1.79 o
  -9  -5   1          7.61          7.98         0.73 o
  -8  -5   1          0.33          0.46         0.24 o
  -7  -5   1         24.28         24.16         0.75 o
  -6  -5   1        220.66        230.63         2.27 o
  -5  -5   1        422.07        413.65         3.96 o
  -4  -5   1        178.84        182.76         2.08 o
  -3  -5   1          0.00          0.29         0.11 o
  -2  -5   1         30.31         39.64         0.53 o
  -1  -5   1        105.29        133.45         2.29 o
   0  -5   1         11.19          6.36         0.34 o
   1  -5   1         18.81         13.58         0.77 o
   2  -5   1        219.31        209.88        10.21 o
   3  -5   1        214.63        193.07         3.50 o
   4  -5   1          4.93          2.53         1.35 o
   5  -5   1        145.68        179.62         7.77 o
 -11  -4   1          8.02          7.33         1.94 o
 -10  -4   1         13.08         15.87         1.91 o
  -9  -4   1         12.81         12.54         0.94 o
  -8  -4   1          0.80          1.02         0.32 o
  -7  -4   1          0.14          0.36         0.26 o
  -6  -4   1         58.32         61.27         1.07 o
  -5  -4   1        413.00        439.54         3.44 o
  -4  -4   1        128.95        113.77         1.59 o
  -3  -4   1        524.57        524.66         4.83 o
  -2  -4   1          6.32          3.87         0.20 o
  -1  -4   1        437.60        540.16         4.87 o
   0  -4   1       1022.82       1156.25        13.26 o
   1  -4   1        314.50        342.84         8.19 o
   2  -4   1         26.06         25.84         0.83 o
   3  -4   1         28.17         23.60         1.01 o
   4  -4   1         11.70         11.99         2.19 o
   6  -4   1        327.54        396.73        14.35 o
   8  -4   1          2.96          3.21         0.84 o
   9  -4   1          0.47          0.00         0.51 o
 -11  -3   1          6.94         10.22         1.32 o
 -10  -3   1          4.27          4.47         1.06 o
  -9  -3   1         23.35         21.56         1.45 o
  -8  -3   1          0.00          0.00         0.31 o
  -7  -3   1         26.31         24.56         0.85 o
  -6  -3   1          6.17          4.90         0.32 o
  -5  -3   1        151.81        175.92         1.89 o
  -4  -3   1         72.37         56.42         0.75 o
  -3  -3   1        140.56        138.76         1.76 o
  -2  -3   1          0.40          0.45         0.11 o
  -1  -3   1        688.36        777.63         6.49 o
   0  -3   1       4075.07       4662.04        86.34 o
   1  -3   1        183.76        178.25         3.87 o
   2  -3   1        318.46        338.07         5.20 o
   3  -3   1          0.55          0.00         0.34 o
   4  -3   1          7.32          9.45         2.19 o
   5  -3   1         61.06         57.57         4.22 o
   6  -3   1        230.38        229.95         5.47 o
   7  -3   1          0.17          0.00         0.51 o
   8  -3   1          8.40          8.10         1.18 o
   9  -3   1          0.07          1.18         0.68 o
 -11  -2   1         41.18         54.03         5.91 o
 -10  -2   1         26.38         24.14         2.53 o
  -9  -2   1          0.16          0.56         0.76 o
  -8  -2   1        315.00        312.51         4.91 o
  -7  -2   1        154.64        155.94         2.67 o
  -6  -2   1        145.43        142.62         2.06 o
  -5  -2   1        118.64        107.94         1.37 o
  -4  -2   1        234.92        238.25         2.39 o
  -3  -2   1        500.01        480.31         3.63 o
  -2  -2   1       7523.55       7396.22        53.25 o
  -1  -2   1       2008.57       2053.83        12.99 o
   0  -2   1      14306.96      14882.87       328.69 o
   1  -2   1        234.90        223.18         2.98 o
   2  -2   1         55.86         53.86         1.24 o
   3  -2   1         13.96         15.03         1.52 o
   4  -2   1        119.03        114.12         5.07 o
   5  -2   1         14.69         11.45         0.96 o
   6  -2   1         14.50         16.91         0.65 o
   7  -2   1        113.67        100.10         3.55 o
   8  -2   1          2.69          3.55         1.01 o
   9  -2   1         47.16         40.52         2.36 o
  10  -2   1          1.05          0.68         0.68 o
 -10  -1   1         13.40         13.68         1.86 o
  -9  -1   1          8.22          7.94         1.52 o
  -8  -1   1         64.90         67.49         2.79 o
  -7  -1   1         39.02         33.85         1.14 o
  -6  -1   1        193.06        179.56         2.49 o
  -5  -1   1        306.32        304.98         3.02 o
  -4  -1   1        466.07        482.95         3.50 o
  -3  -1   1          0.41          0.19         0.10 o
  -2  -1   1        930.68        930.83         5.90 o
  -1  -1   1         34.41         21.25         0.46 o
   0  -1   1        313.47        344.93         4.34 o
   1  -1   1         16.29         16.93         0.48 o
   2  -1   1        173.19        166.05         2.48 o
   3  -1   1        971.42       1011.99        15.86 o
   4  -1   1         46.70         61.99         1.25 o
   5  -1   1         95.22        103.77         2.02 o
   6  -1   1          0.08          0.00         0.34 o
   7  -1   1          6.20          9.45         1.35 o
   8  -1   1         12.44         14.43         1.44 o
   9  -1   1          6.40          6.75         1.35 o
  10  -1   1          0.11          0.51         0.68 o
 -10   0   1         25.36         32.08         2.53 o
  -9   0   1         11.49         13.84         1.69 o
  -8   0   1          6.59          6.13         1.02 o
  -7   0   1         14.45         13.77         0.89 o
  -6   0   1        251.65        245.29         4.73 o
  -5   0   1          2.98          3.78         0.39 o
  -4   0   1        298.56        297.87         3.64 o
  -3   0   1         79.74         92.23         1.41 o
  -2   0   1         98.00         97.05         1.82 o
  -1   0   1       1642.77       1667.02        13.86 o
   0   0   1         59.39         40.46         0.68 o
   1   0   1        176.42        167.22         2.34 o
   2   0   1        283.73        269.89         3.01 o
   3   0   1        447.10        429.99         6.68 o
   4   0   1       1320.99       1344.13        17.69 o
   5   0   1        753.86        764.88         9.49 o
   6   0   1        142.53        142.26         2.59 o
   7   0   1          9.30          8.92         0.97 o
   8   0   1          3.55          2.79         0.82 o
   9   0   1         11.21          9.29         1.52 o
  10   0   1         10.45         12.49         1.69 o
  11   0   1          0.97          2.03         1.01 o
 -10   1   1          0.55          2.36         1.01 o
  -9   1   1          0.43          1.01         0.68 o
  -8   1   1         22.02         17.65         2.11 o
  -7   1   1         30.81         27.48         1.28 o
  -6   1   1          4.99          6.71         0.56 o
  -5   1   1        116.18        119.73         2.27 o
  -4   1   1        305.68        297.15         3.67 o
  -3   1   1        474.73        508.49         7.11 o
  -2   1   1        136.68        145.63         4.00 o
  -1   1   1       1633.56       1470.05        31.04 o
   0   1   1       1224.31       1149.05        43.15 o
   2   1   1       1879.31       1870.19        12.57 o
   3   1   1       1112.68        996.33         8.64 o
   4   1   1        174.78        193.97         2.36 o
   5   1   1        130.03        152.86         2.63 o
   6   1   1         10.82         10.70         0.68 o
   7   1   1          0.93          1.07         0.45 o
   8   1   1         26.55         26.23         1.85 o
   9   1   1         52.70         43.62         2.55 o
  10   1   1         12.20         12.49         1.86 o
  11   1   1          3.80          5.74         1.52 o
 -10   2   1          8.34         10.64         2.03 o
  -9   2   1         20.50         21.95         1.86 o
  -8   2   1         13.23         13.25         1.25 o
  -7   2   1         24.24         23.58         1.07 o
  -6   2   1        174.40        169.06         2.53 o
  -5   2   1         93.65         91.66         5.23 o
  -4   2   1        568.07        628.00        21.44 o
  -3   2   1        253.50        275.68        11.82 o
  -2   2   1        145.56        111.25        10.97 o
  -1   2   1          0.23          0.00         0.24 o
   0   2   1       2071.21       2000.06        81.16 o
   1   2   1        131.56        124.21         1.03 o
   2   2   1       4010.75       3845.45        21.17 o
   3   2   1        655.29        682.01         4.76 o
   4   2   1        278.39        256.04         2.63 o
   5   2   1        575.28        634.64         5.88 o
   6   2   1          6.06          7.97         0.42 o
   7   2   1          0.85          0.67         0.43 o
   8   2   1        135.69        124.12         2.30 o
   9   2   1         18.92         19.55         1.06 o
  10   2   1          6.49          9.29         1.86 o
  11   2   1         29.22         36.47         3.04 o
  -9   3   1          0.72          1.01         0.51 o
  -8   3   1          0.00          0.00         0.51 o
  -7   3   1         19.27         26.17         3.04 o
  -6   3   1        300.78        334.77        13.00 o
  -5   3   1         25.23         27.86         2.87 o
  -4   3   1         33.75         34.10         3.21 o
  -3   3   1         44.01         48.29         3.55 o
  -2   3   1        946.84        954.50        30.73 o
  -1   3   1        355.15        354.35        12.83 o
   0   3   1         12.30          8.73         0.35 o
   1   3   1         57.96         56.85         0.91 o
   2   3   1          1.51          0.68         0.11 o
   3   3   1         15.47         17.70         0.32 o
   4   3   1        168.67        167.37         1.38 o
   5   3   1        661.89        700.36         5.03 o
   6   3   1         33.25         28.46         0.60 o
   7   3   1        346.26        336.11         4.24 o
   8   3   1         13.81         14.03         0.74 o
   9   3   1         92.72         92.66         2.02 o
  10   3   1          4.56          5.52         1.14 o
  11   3   1         24.23         27.35         2.87 o
  -9   4   1          0.56          2.03         1.18 o
  -6   4   1        168.94        196.17         8.44 o
  -5   4   1         52.05         43.90         7.26 o
  -4   4   1          1.70          1.35         1.01 o
  -3   4   1          3.57          1.18         0.84 o
  -2   4   1        321.46        335.11        12.49 o
  -1   4   1         80.97         79.35         5.57 o
   0   4   1        158.67        145.98         3.40 o
   1   4   1          9.68          6.82         0.23 o
   2   4   1        102.33         94.23         0.88 o
   3   4   1        349.91        321.93         2.31 o
   4   4   1        111.10        116.08         1.11 o
   5   4   1        184.94        183.36         1.69 o
   6   4   1        160.74        161.87         1.88 o
   7   4   1          6.88          5.58         0.42 o
   8   4   1         36.88         34.36         1.28 o
   9   4   1         34.56         43.56         1.44 o
  10   4   1         42.90         35.73         1.62 o
  11   4   1         13.07         14.09         2.29 o
  -5   5   1         58.09         75.81         4.56 o
  -4   5   1         17.14         18.74         3.38 o
  -3   5   1          3.99          2.36         1.52 o
  -2   5   1        431.39        424.40        15.53 o
  -1   5   1         13.56         12.00         0.59 o
   0   5   1          0.20          0.00         0.17 o
   1   5   1         26.12         20.59         0.40 o
   2   5   1          9.66          9.05         0.28 o
   3   5   1         18.67         18.71         0.51 o
   4   5   1         50.17         54.79         0.84 o
   5   5   1         45.37         53.75         0.85 o
   6   5   1        107.22        106.38         1.31 o
   7   5   1          5.56          5.47         0.47 o
   8   5   1         22.63         18.44         0.87 o
   9   5   1          4.32          2.49         0.41 o
  10   5   1         25.50         24.92         1.27 o
  11   5   1          1.99          3.51         0.85 o
  -4   6   1         15.56         32.92         3.21 o
  -3   6   1         95.11        102.13         6.42 o
  -2   6   1         83.87         79.83         2.71 o
  -1   6   1          1.61          1.43         0.45 o
   0   6   1         16.76         18.47         1.22 o
   1   6   1          4.26          3.89         0.23 o
   2   6   1         77.35         83.19         1.27 o
   3   6   1        245.80        256.61         2.47 o
   4   6   1         29.47         29.63         0.65 o
   5   6   1         36.95         35.54         0.70 o
   6   6   1         25.71         23.82         0.62 o
   7   6   1          0.02          0.13         0.18 o
   8   6   1          1.71          2.02         0.33 o
   9   6   1          0.77          1.31         0.34 o
  10   6   1          9.63         11.88         0.86 o
  11   6   1          0.77          0.45         0.57 o
  -3   7   1         79.43         86.09         5.74 o
  -2   7   1         62.65         68.77         6.42 o
  -1   7   1        244.58        233.34         5.80 o
   0   7   1          5.31          6.50         1.00 o
   1   7   1          7.56          7.72         0.46 o
   2   7   1         34.20         28.30         0.63 o
   3   7   1         82.64         91.86         1.41 o
   4   7   1         15.21         15.21         0.45 o
   5   7   1          5.51          4.70         0.33 o
   6   7   1          3.29          2.37         0.36 o
   7   7   1         49.89         52.38         1.02 o
   8   7   1          0.73          0.94         0.27 o
   9   7   1          0.60          0.74         0.25 o
  10   7   1          3.04          1.50         0.46 o
  11   7   1          0.56          0.63         0.48 o
  -2   8   1         55.97         56.03         5.99 o
  -1   8   1         14.43         14.57         6.25 o
   0   8   1         51.10         47.31         8.27 o
   1   8   1          1.04          0.79         0.16 o
   2   8   1         36.16         34.56         2.82 o
   3   8   1         59.39         55.25         1.16 o
   4   8   1          3.54          4.25         0.36 o
   5   8   1          1.81          2.81         0.26 o
   6   8   1         20.49         26.19         0.95 o
   7   8   1        198.71        204.61         2.69 o
   8   8   1          4.46          3.94         0.40 o
   9   8   1         21.43         20.72         1.02 o
  10   8   1          1.38          0.56         0.29 o
  11   8   1         11.57         14.88         0.91 o
   0   9   1          0.00          0.00         0.63 o
   1   9   1          5.78          4.35         3.03 o
   2   9   1         38.04         34.54         1.31 o
   3   9   1         45.69         46.18         1.09 o
   4   9   1         45.10         41.94         1.36 o
   5   9   1         41.73         38.57         1.43 o
   6   9   1          6.10          8.79         0.67 o
   7   9   1        151.98        150.88         2.11 o
   8   9   1          5.81          3.46         0.48 o
   9   9   1         15.68         17.04         1.31 o
  10   9   1          0.20          0.08         0.25 o
  -3  10   1          0.55          0.34         0.51 o
  -1  10   1          0.21        145.35        36.30 o
   0  10   1          0.05        103.65        26.84 o
   6  10   1         76.16         78.69         2.37 o
   7  10   1          7.32          8.27         1.09 o
   8  10   1         14.35          9.98         0.80 o
   9  10   1          0.03          0.14         0.26 o
  -1  11   1          0.66          0.84         0.68 o
   7  11   1         21.63         25.84         1.48 o
   8  11   1         25.41         23.30         1.21 o
   1  12   1          0.93          0.84         1.01 o
   2  12   1          0.00          0.00         0.31 o
   3  12   1          0.42          0.08         0.33 o
   4  12   1          2.38          1.43         0.72 o
   6  12   1          0.99          2.28         1.02 o
  -5 -11   2          2.33          0.37         0.93 o
  -4 -11   2          0.60          0.72         0.52 o
  -3 -11   2          2.21          3.74         1.27 o
  -2 -11   2         10.26          6.75         1.27 o
  -1 -11   2          1.66          0.80         0.76 o
  -7 -10   2          0.16          0.18         0.43 o
  -6 -10   2          4.49          5.30         0.67 o
  -4 -10   2          0.25          0.03         0.25 o
  -3 -10   2          2.64          2.58         0.42 o
   1 -10   2          3.80          3.55         1.52 o
   2 -10   2          0.36          0.51         1.01 o
  -8  -9   2          7.44          6.05         0.62 o
  -7  -9   2          0.06          0.31         0.27 o
  -6  -9   2          0.05          0.20         0.41 o
  -5  -9   2          5.17          4.74         0.48 o
  -4  -9   2          2.28          1.58         0.78 o
  -3  -9   2          0.91          0.87         2.54 o
   4  -9   2          2.94          4.05         1.86 o
  -9  -8   2         10.95         12.90         0.87 o
  -8  -8   2         10.65          9.74         0.71 o
  -7  -8   2          4.97          3.02         0.41 o
  -6  -8   2          5.84          5.10         0.41 o
  -5  -8   2          1.18          1.70         0.52 o
  -4  -8   2        109.21        114.61         1.94 o
  -3  -8   2          1.58          1.73         0.60 o
  -2  -8   2          0.71          2.44         0.81 o
  -1  -8   2          6.31          6.33         0.70 o
   0  -8   2          1.10          0.36         0.23 o
   1  -8   2         36.56         31.74         2.70 o
 -10  -7   2          1.92          0.81         1.34 o
  -9  -7   2          0.86          0.75         0.57 o
  -8  -7   2         15.20         15.12         1.14 o
  -7  -7   2         12.91         11.09         0.87 o
  -6  -7   2         13.95         13.11         0.65 o
  -5  -7   2        202.54        181.62         2.25 o
  -4  -7   2         10.46         10.39         0.51 o
  -3  -7   2         87.09         81.33         1.52 o
  -2  -7   2        184.81        202.59         2.89 o
  -1  -7   2          0.00          0.11         0.19 o
   0  -7   2         13.85         16.17         1.40 o
   6  -7   2         30.50         33.43         2.36 o
 -10  -6   2          0.02          1.04         0.67 o
  -9  -6   2          6.04          5.16         0.65 o
  -8  -6   2          0.03          0.24         0.24 o
  -7  -6   2          0.03          0.36         0.22 o
  -6  -6   2         18.40         19.16         1.24 o
  -5  -6   2         46.90         40.91         0.93 o
  -4  -6   2          4.47          5.37         0.35 o
  -3  -6   2         42.23         50.42         0.88 o
  -2  -6   2         28.05         37.53         0.78 o
  -1  -6   2          0.35          1.12         0.22 o
   0  -6   2         46.54         47.60         1.56 o
   1  -6   2          6.79          6.58         0.67 o
   2  -6   2          5.72          6.08         4.73 o
   3  -6   2         27.65         26.17         2.53 o
   4  -6   2         47.43         44.74         2.53 o
   6  -6   2         21.74         19.58         1.69 o
   7  -6   2         27.19         41.20         2.53 o
 -10  -5   2          0.70          0.71         0.49 o
  -9  -5   2          3.15          2.91         0.40 o
  -8  -5   2          0.41          0.65         0.31 o
  -7  -5   2         17.35         22.20         0.92 o
  -6  -5   2        220.09        218.18         2.55 o
  -5  -5   2        139.90        137.50         1.94 o
  -4  -5   2          8.89         12.31         0.69 o
  -3  -5   2        114.11        121.11         1.44 o
  -2  -5   2         90.32        101.62         1.24 o
  -1  -5   2        125.44        155.60         1.91 o
   0  -5   2       1611.50       1859.70        50.47 o
   1  -5   2          0.04          0.22         0.14 o
   2  -5   2         10.58         11.99         1.52 o
   3  -5   2        213.75        214.81        14.10 o
   4  -5   2         16.57         13.17         1.35 o
   5  -5   2         39.62         38.66         2.03 o
   7  -5   2          4.00          5.07         1.01 o
   8  -5   2         19.51         18.07         1.86 o
 -10  -4   2          3.80          3.51         1.14 o
  -9  -4   2          5.49          2.71         1.11 o
  -8  -4   2          1.38          1.60         0.34 o
  -7  -4   2         29.67         33.14         0.93 o
  -6  -4   2          0.71          0.91         0.18 o
  -5  -4   2          0.28          0.59         0.20 o
  -4  -4   2       1582.72       1650.87        13.60 o
  -3  -4   2         14.25         10.28         0.36 o
  -2  -4   2        313.84        309.15         2.88 o
  -1  -4   2        230.13        263.68         5.49 o
   1  -4   2         20.18         14.06         2.36 o
   2  -4   2        152.09        197.80         3.92 o
   3  -4   2          0.16          0.00         0.22 o
   4  -4   2        118.74        108.01         3.38 o
   5  -4   2        358.76        364.58        29.55 o
   6  -4   2          2.65          2.87         0.68 o
   7  -4   2         39.01         42.55         2.19 o
   8  -4   2          2.05          0.84         0.68 o
 -10  -3   2          0.22          1.38         0.68 o
  -9  -3   2          8.04          9.41         0.86 o
  -8  -3   2          2.06          1.78         0.42 o
  -7  -3   2          2.09          2.16         0.35 o
  -6  -3   2         28.74         27.66         0.96 o
  -5  -3   2        203.48        203.77         1.93 o
  -4  -3   2        133.39        139.07         1.55 o
  -3  -3   2        281.51        297.76         2.94 o
  -2  -3   2          0.11          0.08         0.06 o
  -1  -3   2         21.56         27.87         0.61 o
   0  -3   2          2.27          5.16         0.34 o
   1  -3   2        202.30        245.15        13.31 o
   2  -3   2        363.89        374.33         5.42 o
   3  -3   2         76.97         72.15         1.58 o
   4  -3   2          7.50          4.08         0.56 o
   5  -3   2         19.43         22.49         1.60 o
   7  -3   2         30.54         28.70         1.86 o
   8  -3   2          0.24          0.34         0.51 o
   9  -3   2          0.03          0.00         0.51 o
 -10  -2   2          3.46          9.45         2.19 o
  -9  -2   2         31.32         30.74         2.47 o
  -8  -2   2         32.61         31.59         1.49 o
  -7  -2   2          0.62          0.23         0.27 o
  -6  -2   2          7.22          6.86         0.39 o
  -5  -2   2         23.87         24.33         0.59 o
  -4  -2   2       1106.58       1168.34         9.46 o
  -3  -2   2        889.14        911.80         6.87 o
  -2  -2   2       4240.92       4335.81        31.33 o
  -1  -2   2          1.80          0.71         0.09 o
   0  -2   2       3295.59       3500.11        21.79 o
   1  -2   2        382.13        434.22         3.96 o
   2  -2   2        422.38        428.07         5.99 o
   3  -2   2          0.91          0.22         0.17 o
   4  -2   2        220.96        216.82         3.73 o
   5  -2   2         16.18         13.40         0.81 o
   6  -2   2         23.35         25.24         2.19 o
   7  -2   2         42.57         35.62         2.03 o
   8  -2   2        107.37        101.45         3.88 o
   9  -2   2          0.21          0.84         0.51 o
  10  -2   2          0.64          0.17         0.68 o
 -10  -1   2          0.28          0.51         0.84 o
  -9  -1   2         16.89         18.40         2.03 o
  -8  -1   2        179.55        177.43         6.48 o
  -7  -1   2         31.88         34.42         1.21 o
  -6  -1   2          0.57          0.09         0.29 o
  -5  -1   2         31.37         31.68         0.70 o
  -4  -1   2          2.81          3.53         0.33 o
  -3  -1   2        184.96        197.49         2.63 o
  -2  -1   2       1908.36       1930.49        13.20 o
  -1  -1   2        199.44        187.57         1.33 o
   0  -1   2       6343.56       6498.41        46.27 o
   1  -1   2       1422.17       1431.30        15.24 o
   2  -1   2        139.27        142.93         2.09 o
   3  -1   2        214.63        189.27         3.05 o
   4  -1   2        103.74         99.52         1.71 o
   5  -1   2        167.08        179.49         3.51 o
   7  -1   2          7.52          8.27         1.01 o
   8  -1   2         98.55         93.18         3.71 o
   9  -1   2         22.80         19.42         1.86 o
  10  -1   2          2.06          0.84         0.84 o
 -10   0   2          2.49          4.73         1.52 o
  -9   0   2         49.80         48.96         3.04 o
  -8   0   2          7.94          7.18         0.81 o
  -7   0   2         30.37         27.81         1.18 o
  -6   0   2        355.22        329.34         5.08 o
  -5   0   2          1.16          1.58         0.28 o
  -4   0   2         76.37         71.05         1.20 o
  -3   0   2        304.98        315.26         3.72 o
  -2   0   2        160.68        143.24         1.45 o
  -1   0   2        283.43        301.11         2.12 o
   0   0   2        145.62        157.95         1.16 o
   1   0   2          3.97          1.83         0.15 o
   2   0   2        370.19        351.37         4.25 o
   3   0   2        634.95        628.79         8.05 o
   4   0   2       1153.39       1191.43        15.61 o
   5   0   2        952.69       1024.30        16.34 o
   6   0   2         36.70         38.12         1.09 o
   7   0   2          3.95          3.88         0.84 o
   8   0   2          1.41          1.45         0.43 o
   9   0   2         11.90         13.00         1.86 o
  10   0   2          0.00          0.00         0.68 o
  11   0   2          8.60          9.29         1.86 o
 -10   1   2          0.14          0.68         0.68 o
  -9   1   2         16.57         13.34         1.69 o
  -8   1   2          0.03          0.20         0.28 o
  -7   1   2        257.60        243.27         5.35 o
  -6   1   2        419.98        404.86         6.41 o
  -5   1   2         29.15         28.60         1.22 o
  -4   1   2        223.71        218.09         4.75 o
  -3   1   2          7.50          4.23         0.38 o
  -2   1   2         17.14         18.95         0.47 o
  -1   1   2       1418.17       1305.07        12.88 o
   0   1   2       8817.09       8324.10        83.14 o
   1   1   2       2794.56       2833.32        22.90 o
   2   1   2        320.63        305.79         2.08 o
   3   1   2        216.10        206.58         1.89 o
   4   1   2       1821.91       1812.46        14.24 o
   5   1   2         57.57         56.08         1.54 o
   6   1   2          0.36          4.05         0.84 o
   7   1   2         10.36          7.97         0.72 o
   8   1   2         56.52         53.15         2.84 o
   9   1   2          6.64          5.90         1.01 o
  10   1   2         40.37         39.68         2.87 o
  11   1   2          0.07          0.00         0.68 o
  -9   2   2          0.50          0.51         0.68 o
  -8   2   2          0.60          0.88         0.56 o
  -7   2   2         78.09         72.12         2.27 o
  -6   2   2          6.23          6.25         0.71 o
  -5   2   2        138.52        137.18         2.10 o
  -4   2   2         10.87          8.43         0.58 o
  -3   2   2         43.07         48.25         1.40 o
  -2   2   2          0.94          0.46         0.25 o
  -1   2   2        708.10        686.14        11.60 o
   0   2   2        697.87        707.84         7.78 o
   1   2   2      12998.50      12101.93        91.18 o
   2   2   2      12104.95      11633.86        87.96 o
   3   2   2        953.22        958.90         6.02 o
   4   2   2         72.79         80.13         0.90 o
   5   2   2        208.23        195.06         2.34 o
   6   2   2        170.96        171.00         1.83 o
   7   2   2         13.33         10.29         0.60 o
   8   2   2         34.15         31.37         1.53 o
   9   2   2         20.57         13.77         0.87 o
  10   2   2          0.76          1.01         1.01 o
  11   2   2          1.45          2.03         1.01 o
  -9   3   2          0.52          0.51         0.51 o
  -8   3   2          4.30          5.40         1.01 o
  -7   3   2         30.09         23.76         1.34 o
  -6   3   2         49.42         46.41         1.63 o
  -5   3   2         93.23         85.54         2.44 o
  -4   3   2         81.64         75.98         5.07 o
  -3   3   2          0.09          0.00         0.68 o
  -2   3   2       1347.23       1375.88        43.39 o
  -1   3   2        322.11        329.87        12.33 o
   0   3   2          5.87          5.28         0.25 o
   1   3   2         29.51         30.46         0.40 o
   2   3   2         69.05         62.41         0.69 o
   3   3   2         29.93         24.09         0.33 o
   4   3   2         27.56         30.14         0.43 o
   5   3   2         11.50         14.85         0.43 o
   6   3   2         35.32         37.56         0.97 o
   7   3   2         45.56         42.00         0.86 o
   8   3   2         72.70         70.67         1.56 o
   9   3   2          2.93          1.14         0.45 o
  10   3   2         25.72         28.16         2.74 o
  11   3   2         17.91         24.13         1.85 o
  -8   4   2         16.08          9.29         1.01 o
  -7   4   2         15.43         16.88         5.74 o
  -6   4   2        272.52        248.85         5.91 o
  -5   4   2          4.05          5.40         1.86 o
  -4   4   2          0.48          0.00         0.51 o
  -3   4   2        138.87        121.54         6.92 o
  -2   4   2        230.03        248.34        10.81 o
  -1   4   2        224.79        248.68        10.47 o
   0   4   2        104.05        102.86         2.67 o
   1   4   2        461.14        484.84         5.15 o
   2   4   2        914.98        893.92         7.24 o
   3   4   2        110.46        105.69         1.00 o
   4   4   2        376.32        375.63         2.80 o
   5   4   2        367.85        382.58         2.98 o
   6   4   2         67.09         67.01         0.73 o
   7   4   2         52.69         48.89         1.06 o
   8   4   2          2.62          1.90         0.32 o
   9   4   2         82.22         85.06         1.80 o
  10   4   2        124.26        121.16         3.14 o
  11   4   2          2.91          6.02         1.60 o
  -5   5   2         16.11         49.30         3.21 o
  -4   5   2         31.84         24.65         3.38 o
  -3   5   2        102.60         98.41         6.08 o
  -2   5   2          1.21          1.86         1.35 o
  -1   5   2        373.57        371.57         5.86 o
   0   5   2        211.76        198.97         4.58 o
   1   5   2         94.38         71.99         2.28 o
   2   5   2          1.77          1.58         0.17 o
   3   5   2         94.64         85.81         1.23 o
   4   5   2          0.04          0.32         0.14 o
   5   5   2          6.76          7.39         0.54 o
   6   5   2        169.44        162.45         1.59 o
   7   5   2        135.94        125.94         1.69 o
   8   5   2         47.99         47.62         1.17 o
   9   5   2        112.33        111.67         2.10 o
  10   5   2         30.53         27.72         1.24 o
  11   5   2         28.59         27.73         2.83 o
  -4   6   2          2.63          4.39         1.69 o
  -2   6   2         88.87         99.26         6.25 o
  -1   6   2         40.86         37.53         1.52 o
   0   6   2         45.81         44.92         1.76 o
   1   6   2        431.88        392.56         8.49 o
   2   6   2         50.79         50.90         0.94 o
   3   6   2        132.97        120.61         1.56 o
   4   6   2        116.03        117.84         1.50 o
   5   6   2        229.94        231.70         2.13 o
   6   6   2         25.40         24.76         0.62 o
   7   6   2        150.05        146.40         1.83 o
   8   6   2          1.37          0.42         0.23 o
   9   6   2         49.17         46.76         1.53 o
  10   6   2          1.56          1.44         0.32 o
  11   6   2          0.64          0.15         0.36 o
  -3   7   2        115.02        118.67         7.26 o
  -2   7   2         22.61         28.74         0.98 o
  -1   7   2         95.95         91.03         2.87 o
   0   7   2          1.78          0.97         0.59 o
   1   7   2        164.86        167.98         3.50 o
   2   7   2        249.05        264.59         3.35 o
   3   7   2        276.07        285.32         3.21 o
   4   7   2          8.25          7.00         0.37 o
   5   7   2         77.86         75.94         1.26 o
   6   7   2          0.09          0.18         0.15 o
   7   7   2         28.78         26.94         0.66 o
   8   7   2         16.11         13.45         0.56 o
   9   7   2          0.91          1.50         0.43 o
  10   7   2         21.68         21.46         1.26 o
  11   7   2         11.87         16.68         0.94 o
  -2   8   2         84.63         78.05         5.99 o
  -1   8   2        110.17         98.66         5.23 o
   0   8   2          0.02          1.18         2.19 o
   1   8   2         16.23         16.56         0.96 o
   2   8   2          8.69          8.27         1.05 o
   3   8   2         23.22         24.82         0.70 o
   4   8   2         31.49         31.51         1.26 o
   5   8   2         35.42         39.13         0.85 o
   6   8   2         12.44         13.56         0.74 o
   7   8   2         32.27         34.74         1.22 o
   8   8   2         50.90         45.12         1.14 o
   9   8   2          0.87          1.28         0.27 o
  10   8   2          0.92          1.00         0.32 o
  11   8   2          5.21         10.62         1.52 o
  -1   9   2          5.16         10.47         3.71 o
   0   9   2          6.87          6.23         3.55 o
   1   9   2         10.73         10.13         1.69 o
   2   9   2          3.78          4.64         0.90 o
   3   9   2         32.59         29.37         2.88 o
   4   9   2         10.89         10.33         1.29 o
   5   9   2          0.02          0.48         0.22 o
   6   9   2         19.53         17.96         0.77 o
   7   9   2         58.54         70.04         1.45 o
   8   9   2        104.47         98.36         1.91 o
   9   9   2         11.21         10.90         0.97 o
  10   9   2         28.18         31.93         1.39 o
  -3  10   2          0.08          0.00         0.51 o
   4  10   2          6.41          6.50         0.58 o
   5  10   2          1.84          2.02         0.43 o
   6  10   2         45.68         46.96         1.88 o
   7  10   2         34.94         48.23         1.66 o
   8  10   2          0.03          0.67         0.47 o
   9  10   2          0.66          0.71         0.35 o
  10  10   2          4.56          4.43         0.67 o
  -2  11   2          0.05          0.34         0.68 o
  -1  11   2          0.62          1.35         0.84 o
   3  11   2         58.78         62.83         2.39 o
   7  11   2          0.89          1.38         0.33 o
   8  11   2          6.04          7.25         1.43 o
   9  11   2          1.37          1.64         0.51 o
   0  12   2          1.60          1.35         1.18 o
   1  12   2          8.13          8.78         2.70 o
   2  12   2          0.65          1.01         1.18 o
   7  12   2          0.04          0.00         1.25 o
  -6 -10   3          0.08          0.38         0.30 o
  -5 -10   3          5.19          5.05         1.03 o
  -4 -10   3          3.95          2.88         0.97 o
  -3 -10   3          0.87          1.36         0.49 o
  -2 -10   3          1.61          1.35         0.96 o
  -1 -10   3          0.10          0.74         0.65 o
   0 -10   3          2.31          2.90         0.59 o
   1 -10   3          1.29          0.51         1.01 o
  -7  -9   3          2.64          3.62         1.14 o
  -6  -9   3          0.80          0.92         0.41 o
  -5  -9   3         11.38          8.91         0.89 o
  -4  -9   3          2.40          2.60         0.55 o
  -3  -9   3          0.00          0.00         0.21 o
  -2  -9   3          0.00          0.52         0.36 o
  -1  -9   3          0.05          0.08         0.51 o
   3  -9   3          0.04          0.00         0.68 o
  -8  -8   3         22.87         24.17         1.46 o
  -7  -8   3          6.92          6.32         0.87 o
  -6  -8   3          1.16          0.78         0.26 o
  -5  -8   3         16.58         12.52         0.94 o
  -4  -8   3          1.28          1.83         0.37 o
  -3  -8   3          8.50          6.95         0.59 o
  -2  -8   3         14.27         16.35         0.77 o
  -1  -8   3         31.92         37.32         3.90 o
   0  -8   3         51.60         55.25         1.98 o
   1  -8   3          1.50          0.34         0.84 o
  -9  -7   3          9.01          9.91         1.51 o
  -8  -7   3         19.97         20.84         0.95 o
  -7  -7   3          4.71          3.54         0.43 o
  -6  -7   3          3.04          1.13         0.39 o
  -5  -7   3         15.62         17.26         0.80 o
  -4  -7   3          1.71          1.07         0.26 o
  -3  -7   3          6.36          7.81         0.68 o
  -2  -7   3          3.96          3.08         0.43 o
  -1  -7   3         49.31         49.91         1.29 o
   0  -7   3        122.40        124.00         6.82 o
   1  -7   3         21.52         18.09         1.27 o
   6  -7   3          0.10          0.17         0.68 o
  -9  -6   3          7.98         10.24         1.09 o
  -8  -6   3         18.70         14.45         1.17 o
  -7  -6   3         34.15         32.53         1.76 o
  -6  -6   3         26.06         26.79         0.99 o
  -5  -6   3         10.19         10.44         0.72 o
  -4  -6   3         73.68         72.54         1.49 o
  -3  -6   3        217.03        204.80         2.15 o
  -2  -6   3         30.43         28.43         0.79 o
  -1  -6   3          0.52          0.60         0.32 o
   0  -6   3          3.43          2.54         0.28 o
   1  -6   3          4.95          3.53         0.48 o
   2  -6   3          0.00          0.00         7.26 o
   6  -6   3          1.18          2.70         0.84 o
   7  -6   3         32.10         29.04         2.36 o
 -10  -5   3          0.01          1.86         4.90 o
  -9  -5   3          7.39          4.71         0.68 o
  -8  -5   3          0.83          0.61         0.26 o
  -7  -5   3         48.53         49.44         1.79 o
  -6  -5   3        220.91        203.14         3.10 o
  -5  -5   3          0.20          0.22         0.19 o
  -4  -5   3         39.74         42.46         0.93 o
  -3  -5   3          3.66          3.16         0.25 o
  -2  -5   3         28.26         33.03         0.63 o
  -1  -5   3          0.09          0.46         0.17 o
   0  -5   3         71.92         76.80         1.19 o
   1  -5   3         75.99         79.71         1.59 o
   3  -5   3         14.70         15.36         1.52 o
   4  -5   3         42.25         41.20         2.36 o
   7  -5   3          7.84         10.47         1.69 o
   8  -5   3         20.35         22.29         2.03 o
 -10  -4   3         19.87         32.73         1.95 o
  -9  -4   3          1.94          2.14         0.74 o
  -8  -4   3          1.44          1.41         0.41 o
  -7  -4   3          1.45          2.46         0.45 o
  -6  -4   3         42.73         42.35         1.21 o
  -5  -4   3         11.48         11.60         0.62 o
  -4  -4   3        267.21        273.52         2.85 o
  -3  -4   3          6.73          7.84         0.39 o
  -2  -4   3          1.19          3.44         0.24 o
  -1  -4   3         91.72         82.43         0.97 o
   0  -4   3        731.84        768.80         8.69 o
   1  -4   3        173.47        184.79         2.08 o
   2  -4   3         25.97         29.86         0.95 o
   3  -4   3        216.58        232.42        12.75 o
   4  -4   3          2.62          6.58         1.18 o
   5  -4   3        280.80        269.90        22.12 o
   7  -4   3          3.96          5.40         1.18 o
   8  -4   3          8.98         10.81         1.69 o
   9  -4   3          8.30         12.49         1.86 o
 -10  -3   3          5.88          7.41         1.67 o
  -9  -3   3          5.07          5.73         1.25 o
  -8  -3   3          1.05          0.94         0.46 o
  -7  -3   3          4.54          4.76         0.77 o
  -6  -3   3         94.13         95.59         1.70 o
  -5  -3   3         13.74         13.97         0.63 o
  -4  -3   3        618.56        622.18         5.64 o
  -3  -3   3        368.18        363.45         3.36 o
  -2  -3   3         16.75         15.76         0.90 o
  -1  -3   3         11.69         10.32         0.36 o
   0  -3   3       1357.79       1432.64        11.36 o
   1  -3   3        329.94        348.86         3.73 o
   2  -3   3        106.20        140.57         2.05 o
   3  -3   3          6.22          6.96         0.41 o
   4  -3   3         52.88         45.53         2.49 o
   5  -3   3         17.86         13.84         1.52 o
   6  -3   3         24.26         17.05         1.69 o
   7  -3   3         97.86         90.82         3.71 o
   8  -3   3          3.53          3.71         1.01 o
   9  -3   3          0.00          0.00         0.68 o
 -10  -2   3          3.98          6.08         1.86 o
  -9  -2   3         47.16         49.92         1.74 o
  -8  -2   3         23.57         22.57         1.21 o
  -7  -2   3         64.70         60.83         1.68 o
  -6  -2   3        114.85        113.30         2.14 o
  -5  -2   3        155.27        152.89         1.68 o
  -4  -2   3        380.46        403.72         3.53 o
  -3  -2   3          0.74          0.96         0.19 o
  -2  -2   3         36.18         33.09         0.58 o
  -1  -2   3         27.66         24.96         0.51 o
   0  -2   3        249.97        272.26         2.16 o
   1  -2   3       1259.79       1277.17        12.36 o
   2  -2   3        114.00        123.94         1.47 o
   3  -2   3        155.15        149.03         2.61 o
   4  -2   3        326.02        314.72         6.42 o
   5  -2   3        428.16        427.16        12.57 o
   6  -2   3        147.60        150.84        10.89 o
   7  -2   3         45.61         45.25         2.36 o
   8  -2   3          4.25          5.23         1.18 o
   9  -2   3          0.18          0.17         0.51 o
  10  -2   3          3.54          3.88         1.18 o
 -10  -1   3          4.94          8.10         2.03 o
  -9  -1   3         35.29         40.01         4.90 o
  -8  -1   3         38.95         37.31         2.70 o
  -7  -1   3        538.44        523.06         6.54 o
  -6  -1   3        167.21        165.31         2.68 o
  -5  -1   3         40.48         34.74         0.69 o
  -4  -1   3         82.18         77.44         1.18 o
  -3  -1   3         19.82         26.96         0.53 o
  -2  -1   3          7.14          8.27         0.30 o
  -1  -1   3         36.35         35.46         0.51 o
   0  -1   3       1121.81       1146.36         8.00 o
   1  -1   3       1309.41       1322.59         8.82 o
   2  -1   3        374.33        385.72         3.34 o
   3  -1   3        419.02        413.83         6.07 o
   4  -1   3         23.86         23.78         0.82 o
   5  -1   3        244.40        249.53         3.95 o
   6  -1   3         16.30         11.14         1.18 o
   7  -1   3         21.68         16.38         1.52 o
   8  -1   3         55.85         57.24         3.04 o
   9  -1   3          5.94          6.58         1.35 o
  10  -1   3         14.33         12.66         1.69 o
 -10   0   3         32.23         38.83         3.21 o
  -9   0   3          0.74          0.68         0.68 o
  -8   0   3          2.74          1.91         0.93 o
  -7   0   3        201.93        187.93         5.33 o
  -6   0   3        876.18        826.42        13.71 o
  -5   0   3         13.47         15.85         0.89 o
  -4   0   3         18.86         15.89         0.54 o
  -3   0   3        193.66        190.07         2.00 o
  -2   0   3         13.94         15.06         0.47 o
  -1   0   3         36.78         40.07         0.63 o
   0   0   3       2723.73       2718.16        17.48 o
   1   0   3       1494.45       1458.53         9.10 o
   2   0   3          2.65          1.82         0.15 o
   3   0   3        633.42        638.15         4.86 o
   4   0   3          1.91          0.12         0.19 o
   5   0   3         27.71         28.89         0.78 o
   6   0   3          0.42          0.00         0.28 o
   7   0   3         28.44         26.00         1.86 o
   8   0   3         62.80         62.81         3.21 o
   9   0   3         12.79         10.47         1.86 o
  10   0   3         11.78         17.05         1.86 o
  11   0   3         18.29         17.39         2.19 o
  -9   1   3         15.64         18.23         1.86 o
  -8   1   3          0.08          0.00         0.28 o
  -7   1   3          2.61          3.00         0.52 o
  -6   1   3        230.40        218.94         3.73 o
  -5   1   3          0.00          0.18         0.26 o
  -4   1   3         28.14         32.11         0.94 o
  -3   1   3          0.20          0.14         0.11 o
  -2   1   3         14.55         13.50         1.02 o
  -1   1   3         88.12         85.86         0.95 o
   0   1   3        100.48        116.04         1.11 o
   1   1   3        708.98        687.63         4.26 o
   2   1   3         13.82         19.56         0.40 o
   3   1   3       1500.40       1503.73        12.58 o
   4   1   3         47.12         49.73         0.82 o
   5   1   3          2.66          1.60         0.20 o
   6   1   3          1.65          2.35         0.29 o
   7   1   3          4.58          3.56         0.55 o
   8   1   3          2.52          2.76         0.56 o
   9   1   3         29.88         34.49         1.50 o
  10   1   3          3.49          6.92         1.69 o
  11   1   3          3.49          6.42         1.69 o
  -9   2   3          0.23          0.00         0.51 o
  -8   2   3          9.30         10.47         1.35 o
  -7   2   3         13.66         17.01         0.93 o
  -6   2   3        141.58        126.70         2.61 o
  -5   2   3        108.68        101.03         2.63 o
  -4   2   3         73.29         66.34         1.68 o
  -3   2   3         17.26         22.02         0.68 o
  -2   2   3        136.79        138.65         2.18 o
  -1   2   3          7.71          5.31         0.62 o
   0   2   3       1807.92       1774.06        15.48 o
   1   2   3        214.55        172.08         1.37 o
   2   2   3       8547.67       8320.13        53.02 o
   3   2   3        119.65        149.14         1.41 o
   4   2   3        546.51        576.33         4.51 o
   5   2   3        484.42        514.24         4.30 o
   6   2   3         34.50         34.98         0.72 o
   7   2   3        171.05        172.32         3.41 o
   8   2   3         62.18         61.06         1.81 o
   9   2   3          0.03          0.10         0.21 o
  10   2   3        147.19        139.78         5.91 o
  11   2   3          4.06          4.39         1.35 o
  -9   3   3          0.66          1.01         0.84 o
  -8   3   3          0.49          0.00         0.51 o
  -7   3   3          3.12          3.75         0.60 o
  -6   3   3        111.42        103.95         3.07 o
  -5   3   3         40.61         37.24         1.02 o
  -4   3   3         20.13         26.55         0.76 o
  -3   3   3        288.02        293.03         4.15 o
  -2   3   3       1418.83       1473.69        19.62 o
  -1   3   3         71.00         76.66         2.18 o
   0   3   3       1471.15       1418.69        17.89 o
   1   3   3       2128.05       2154.79        19.33 o
   2   3   3        108.22        114.47         0.95 o
   3   3   3       3838.68       3901.06        23.47 o
   4   3   3        756.99        757.22         4.88 o
   5   3   3         13.04         11.83         0.33 o
   6   3   3         38.58         42.34         0.83 o
   7   3   3          0.07          0.25         0.14 o
   8   3   3          0.59          0.94         0.27 o
   9   3   3         56.00         49.09         1.94 o
  10   3   3          0.61          0.42         0.77 o
  11   3   3          2.47          1.66         0.59 o
  -8   4   3          0.35          1.35         0.68 o
  -7   4   3         25.28         28.04         1.19 o
  -6   4   3          6.40          8.45         1.78 o
  -5   4   3         15.43         14.26         1.66 o
  -4   4   3        219.73        221.45         4.39 o
  -3   4   3        142.59        139.61        11.48 o
  -2   4   3          0.74          1.18         1.01 o
  -1   4   3        390.44        385.67         6.05 o
   0   4   3         14.15         14.35         0.78 o
   1   4   3        250.74        235.69         2.37 o
   2   4   3        319.76        335.91         2.53 o
   3   4   3        892.58        870.60         5.59 o
   4   4   3         35.06         42.80         0.60 o
   5   4   3         37.78         34.00         0.51 o
   6   4   3         58.64         59.26         0.84 o
   7   4   3          0.02          0.02         0.23 o
   8   4   3         13.16         14.37         0.75 o
   9   4   3        102.34         90.67         2.28 o
  10   4   3         17.93         17.26         1.21 o
  11   4   3         15.04         18.89         2.30 o
  12   4   3         29.39         29.90         5.40 o
  -6   5   3          1.80          0.33         0.59 o
  -5   5   3         17.89         18.22         1.09 o
  -4   5   3          3.31          4.05         1.69 o
  -3   5   3         39.52         36.64         4.05 o
  -2   5   3         18.85         19.25         2.70 o
  -1   5   3          7.39          5.52         0.39 o
   0   5   3         37.42         39.01         1.52 o
   1   5   3        284.00        281.86         6.36 o
   2   5   3        187.65        186.72         2.28 o
   3   5   3        853.17        874.91         6.04 o
   4   5   3          4.48          4.67         0.26 o
   5   5   3         52.77         51.85         0.84 o
   6   5   3        122.00        126.34         1.29 o
   7   5   3          0.07          0.30         0.21 o
   8   5   3         65.17         55.50         1.07 o
   9   5   3         44.34         47.36         1.22 o
  10   5   3          0.11          0.13         0.33 o
  11   5   3         27.65         33.69         2.49 o
  12   5   3          1.16          0.00         0.29 o
  -4   6   3         21.04         26.51         3.55 o
  -3   6   3          9.35          8.95         2.53 o
  -2   6   3        164.62        165.62         6.33 o
  -1   6   3         52.14         56.08         2.13 o
   0   6   3          8.77          7.97         0.77 o
   1   6   3        201.39        181.45         4.65 o
   2   6   3         59.35         64.14         1.17 o
   3   6   3          0.54          0.28         0.12 o
   4   6   3        386.19        382.31         3.09 o
   5   6   3         45.40         44.75         0.77 o
   6   6   3         87.07         85.20         1.20 o
   7   6   3        382.68        391.03         3.46 o
   8   6   3          0.11          0.10         0.23 o
   9   6   3          0.01          0.24         0.40 o
  10   6   3         14.56         18.95         1.16 o
  11   6   3         24.73         26.03         1.24 o
  12   6   3          0.01          0.45         0.53 o
  -3   7   3          8.44          8.10         7.09 o
  -2   7   3          2.92          2.20         0.60 o
  -1   7   3        137.38        127.85         5.82 o
   0   7   3        202.17        187.46         5.52 o
   1   7   3          9.07          8.52         1.10 o
   2   7   3         21.39         19.20         0.59 o
   3   7   3         27.26         28.75         1.15 o
   4   7   3         54.53         56.65         0.87 o
   5   7   3          6.77          6.47         0.45 o
   6   7   3         50.05         45.05         0.77 o
   7   7   3         64.92         62.49         1.18 o
   8   7   3        132.52        128.36         1.71 o
   9   7   3         44.96         38.89         1.27 o
  10   7   3         38.29         39.23         1.50 o
  11   7   3          3.38          3.77         0.66 o
  -2   8   3         59.79         58.60         4.81 o
  -1   8   3         67.72         69.97         2.73 o
   0   8   3         64.52         73.83         4.47 o
   1   8   3         26.69         22.19         2.62 o
   2   8   3         16.10         15.57         1.41 o
   3   8   3         14.19         15.94         1.09 o
   4   8   3         73.43         79.70         1.65 o
   5   8   3         19.36         23.31         0.53 o
   6   8   3         49.82         50.99         1.12 o
   7   8   3         34.18         41.11         1.39 o
   8   8   3          5.72          6.64         0.48 o
   9   8   3          1.62          1.07         0.31 o
  10   8   3          0.08          0.00         0.34 o
  11   8   3          0.58          1.19         0.79 o
  -1   9   3          5.33         21.10         3.55 o
   0   9   3         58.42         55.33         4.56 o
   1   9   3         24.57         19.75         2.19 o
   2   9   3         24.59         21.88         0.77 o
   3   9   3         48.41         47.61         1.46 o
   4   9   3          7.61          8.95         0.95 o
   5   9   3          1.29          1.16         0.39 o
   7   9   3          0.01          0.50         0.23 o
   8   9   3         56.02         55.85         1.45 o
   9   9   3          0.86          0.31         0.39 o
  10   9   3          5.32          7.30         0.64 o
  11   9   3          6.92         12.24         1.37 o
  -3  10   3          0.70          1.52         0.84 o
   2  10   3         47.82         45.59         1.58 o
   4  10   3          1.15          1.31         0.53 o
   5  10   3          0.32          0.25         0.34 o
   6  10   3          3.00          4.73        13.00 o
   7  10   3          0.06          0.16         0.25 o
   8  10   3        114.43        118.18         2.89 o
   9  10   3          0.27          0.70         0.25 o
  10  10   3          0.46          1.33         0.44 o
  -2  11   3          0.15          0.00         0.84 o
  -1  11   3          0.41          0.00         0.51 o
   6  11   3         45.94         49.65         1.54 o
   8  11   3         56.61         55.53         1.86 o
   9  11   3          5.34          3.15         0.71 o
   0  12   3          0.09          0.00         0.68 o
   1  12   3         20.30         18.57         2.36 o
   2  12   3         24.37         27.01         2.87 o
   8  12   3          2.16          1.27         1.79 o
   4  13   3          3.69          2.04         0.59 o
   5  13   3          0.05          0.98         0.53 o
  -4 -10   4          0.01          0.26         0.80 o
  -3 -10   4          4.50          3.80         1.07 o
  -2 -10   4          0.03          0.23         0.62 o
  -1 -10   4          0.14          0.30         0.69 o
  -6  -9   4          2.53          1.60         0.58 o
  -5  -9   4          0.83          0.40         0.72 o
  -4  -9   4         14.52         10.80         2.28 o
  -3  -9   4          0.71          0.86         0.35 o
  -2  -9   4          2.56          3.07         0.54 o
  -1  -9   4          0.70          0.00         0.69 o
   0  -9   4          3.51          5.83         3.64 o
   1  -9   4          2.25          2.42         0.60 o
   2  -9   4          1.07          2.70         1.35 o
  -7  -8   4          1.95          0.88         0.36 o
  -6  -8   4          0.26          0.28         0.29 o
  -5  -8   4         16.08         16.46         0.94 o
  -4  -8   4          3.61          2.50         0.59 o
  -3  -8   4          0.77          0.67         0.30 o
  -2  -8   4          0.03          0.34         0.25 o
  -1  -8   4          1.17          0.98         0.40 o
   0  -8   4          0.65          2.33         2.05 o
   1  -8   4         12.49         13.61         1.69 o
   2  -8   4          1.18          1.18         1.86 o
   3  -8   4          1.05          0.68         1.18 o
  -8  -7   4         23.86         23.96         1.20 o
  -7  -7   4          2.45          2.27         0.46 o
  -6  -7   4          0.26          0.07         0.17 o
  -5  -7   4         17.65         16.16         0.67 o
  -4  -7   4         29.88         29.70         1.08 o
  -3  -7   4          0.39          0.13         0.28 o
  -2  -7   4          0.24          0.11         0.23 o
  -1  -7   4         18.43         18.74         1.23 o
   0  -7   4        180.71        184.71        10.11 o
   1  -7   4          9.96          9.99         1.97 o
   2  -7   4          3.12         20.60         8.27 o
   3  -7   4          0.04          0.00         0.68 o
   4  -7   4          0.05          0.00         1.86 o
   5  -7   4          0.64          0.34         1.18 o
  -9  -6   4          0.11          0.68         0.28 o
  -8  -6   4          0.55          0.92         0.38 o
  -7  -6   4          0.04          0.00         0.28 o
  -6  -6   4         38.61         33.92         1.11 o
  -5  -6   4         51.27         47.76         1.18 o
  -4  -6   4         32.90         27.23         0.99 o
  -3  -6   4         33.40         34.10         0.99 o
  -2  -6   4         88.81         83.51         1.59 o
  -1  -6   4         16.73         11.98         0.66 o
   0  -6   4        156.03        154.25         2.84 o
   1  -6   4          0.21          0.24         0.61 o
   2  -6   4         98.60        102.46         3.38 o
   3  -6   4          7.90          9.40         6.16 o
   4  -6   4          0.29          0.00         0.68 o
   6  -6   4          0.31          0.00         0.68 o
   7  -6   4          4.38          3.55         1.18 o
  -9  -5   4          0.07          0.04         0.56 o
  -8  -5   4          7.77          6.51         0.78 o
  -7  -5   4         23.30         24.18         0.98 o
  -6  -5   4          3.31          2.31         0.52 o
  -5  -5   4          3.36          2.88         0.34 o
  -4  -5   4        131.52        129.61         1.77 o
  -3  -5   4         81.08         73.92         1.15 o
  -2  -5   4          0.00          0.40         0.18 o
  -1  -5   4        253.43        232.71         2.46 o
   0  -5   4         30.21         29.60         0.83 o
   1  -5   4         27.31         27.66         0.74 o
   2  -5   4         46.16         47.54         3.51 o
   3  -5   4          6.10          7.53         3.80 o
   4  -5   4          2.18          0.68         0.68 o
   6  -5   4          1.84          2.36         1.01 o
   7  -5   4          5.21          4.73         1.35 o
  -9  -4   4          1.74          0.41         0.45 o
  -8  -4   4          0.00          0.29         0.23 o
  -7  -4   4        107.12        110.29         3.62 o
  -6  -4   4         18.39         20.35         0.95 o
  -5  -4   4         39.52         42.01         1.11 o
  -4  -4   4         74.78         68.86         1.35 o
  -3  -4   4          4.26          4.31         0.33 o
  -2  -4   4         11.98         11.01         0.41 o
  -1  -4   4         18.48         17.22         0.45 o
   0  -4   4         26.57         28.58         0.61 o
   1  -4   4        238.78        219.17         2.99 o
   2  -4   4         27.39         25.16         1.23 o
   3  -4   4          0.48          0.71         0.96 o
   4  -4   4        217.66        201.68        15.95 o
   5  -4   4         38.80         40.86         2.53 o
   7  -4   4          3.48          4.90         1.18 o
   8  -4   4          6.83         10.64         1.86 o
  -9  -3   4          4.27          8.75         2.10 o
  -8  -3   4          0.23          0.42         0.33 o
  -7  -3   4         39.17         41.04         1.67 o
  -6  -3   4         10.92         15.35         0.80 o
  -5  -3   4        148.29        152.62         2.21 o
  -4  -3   4        108.63        111.61         1.65 o
  -3  -3   4          1.54          0.33         0.28 o
  -2  -3   4         44.07         47.00         0.76 o
  -1  -3   4          3.22          1.89         0.23 o
   0  -3   4       1524.93       1641.99        11.17 o
   1  -3   4        784.89        759.21         8.16 o
   2  -3   4         70.90         70.27         1.06 o
   3  -3   4        112.33        104.74         1.53 o
   4  -3   4        292.60        300.95         9.29 o
   5  -3   4        240.77        254.96         8.77 o
   6  -3   4         27.07         19.08         1.86 o
   7  -3   4         23.41         20.77         1.86 o
   8  -3   4          2.38          3.04         1.01 o
   9  -3   4          0.46          0.51         0.84 o
  -9  -2   4          0.62          0.39         1.54 o
  -8  -2   4          0.28          0.39         0.30 o
  -7  -2   4          1.69          1.42         0.41 o
  -6  -2   4        104.46        102.23         2.28 o
  -5  -2   4         85.41         91.06         1.75 o
  -4  -2   4          0.01          0.22         0.21 o
  -3  -2   4          0.41          0.47         0.19 o
  -2  -2   4         19.54         18.62         0.62 o
  -1  -2   4        180.86        190.88         1.96 o
   0  -2   4        387.66        407.13         3.15 o
   1  -2   4        163.03        139.57         1.46 o
   2  -2   4         75.09         81.50         1.22 o
   3  -2   4         20.98         26.19         0.83 o
   4  -2   4         27.81         35.71         1.23 o
   5  -2   4          5.23          5.23         2.19 o
   6  -2   4        558.39        559.43        18.83 o
   7  -2   4         39.86         35.46         2.36 o
   8  -2   4         26.59         19.92         1.86 o
   9  -2   4          0.93          1.69         1.01 o
  10  -2   4          1.15          1.86         0.84 o
  -9  -1   4          0.76          0.34         0.84 o
  -8  -1   4          3.11          0.59         0.72 o
  -7  -1   4          6.89          6.25         0.83 o
  -6  -1   4        273.12        271.97         4.67 o
  -5  -1   4         26.45         24.42         0.59 o
  -4  -1   4         11.47         10.51         0.47 o
  -3  -1   4        310.66        299.73         2.86 o
  -2  -1   4        279.92        321.79         2.96 o
  -1  -1   4        790.75        782.11         5.35 o
   0  -1   4        448.54        464.40         3.31 o
   1  -1   4        398.91        375.05         2.71 o
   2  -1   4         20.03         19.43         0.49 o
   3  -1   4        351.45        358.29         3.29 o
   4  -1   4        179.42        185.21         2.43 o
   5  -1   4        121.75        115.68         2.42 o
   6  -1   4         86.06         88.12         4.38 o
   7  -1   4          2.12          2.19         1.01 o
   8  -1   4          3.86          4.56         1.18 o
   9  -1   4         13.07         14.35         1.69 o
  10  -1   4          3.38          2.36         1.01 o
  -9   0   4          6.10          7.94         1.69 o
  -8   0   4         34.43         34.95         2.70 o
  -7   0   4         11.47         10.79         1.37 o
  -6   0   4         63.31         64.04         1.78 o
  -5   0   4         76.98         68.71         1.51 o
  -4   0   4          9.99          7.30         0.48 o
  -3   0   4          5.57          3.37         0.24 o
  -2   0   4         64.19         64.66         0.96 o
  -1   0   4       1823.62       1870.04        12.04 o
   0   0   4          2.74          4.43         0.22 o
   1   0   4          0.06          0.37         0.17 o
   2   0   4       2255.38       2268.39        14.11 o
   3   0   4        112.58        132.09         1.42 o
   4   0   4        184.50        182.12         1.91 o
   5   0   4        263.11        263.80         2.97 o
   6   0   4          0.00          0.06         0.19 o
   7   0   4          8.27          6.75         1.35 o
   8   0   4        325.66        304.55         9.29 o
   9   0   4        182.36        174.90         6.42 o
  10   0   4          1.76          1.69         1.01 o
  11   0   4          3.77          4.22         1.52 o
  -9   1   4          2.97          3.55         1.18 o
  -8   1   4          0.93          2.36         1.01 o
  -7   1   4         64.38         57.95         2.58 o
  -6   1   4        182.95        188.78         5.43 o
  -5   1   4         74.86         67.70         2.58 o
  -4   1   4         77.66         71.26         2.12 o
  -3   1   4         13.58         13.90         0.40 o
  -2   1   4       2227.34       2307.88        19.69 o
  -1   1   4          7.07          6.65         0.45 o
   0   1   4        381.80        376.23         2.77 o
   1   1   4         89.51         85.50         0.83 o
   2   1   4         50.77         45.58         0.60 o
   3   1   4        143.29        157.57         1.32 o
   4   1   4        162.22        171.35         1.79 o
   5   1   4         30.21         33.27         0.68 o
   6   1   4         49.28         51.73         1.05 o
   7   1   4          3.03          2.57         0.57 o
   8   1   4         28.86         27.86         1.25 o
   9   1   4         29.03         27.35         2.36 o
  10   1   4         19.85         19.42         2.19 o
  11   1   4          6.04         10.47         2.03 o
  -9   2   4          5.27          9.12         1.69 o
  -8   2   4          4.05          5.40         1.18 o
  -7   2   4          4.32          6.80         1.18 o
  -6   2   4        162.38        165.30         3.95 o
  -5   2   4         18.27         17.39         1.04 o
  -4   2   4         60.03         58.79         2.12 o
  -3   2   4         50.34         41.48         1.07 o
  -2   2   4        574.63        616.68         6.64 o
  -1   2   4          0.31          0.18         0.12 o
   0   2   4          5.93          7.81         0.39 o
   1   2   4        555.04        550.44         4.01 o
   2   2   4        260.44        232.99         1.76 o
   3   2   4        355.20        358.72         2.90 o
   4   2   4        867.23        922.82         5.55 o
   5   2   4       1121.06       1153.77        11.35 o
   6   2   4          4.72          4.06         0.34 o
   7   2   4         37.72         38.26         1.37 o
   8   2   4         19.14         19.38         0.85 o
   9   2   4          0.23          0.39         0.27 o
  10   2   4         50.69         58.92         3.71 o
  11   2   4          6.18          5.40         1.52 o
  -8   3   4          4.62          7.09         1.35 o
  -7   3   4          5.08          4.08         0.56 o
  -6   3   4         81.37         75.55         1.85 o
  -5   3   4          0.00          0.07         0.27 o
  -4   3   4         26.53         27.56         1.44 o
  -3   3   4         17.49         17.71         0.79 o
  -2   3   4         47.18         61.11         1.32 o
  -1   3   4         98.56         96.21         9.02 o
   0   3   4        362.39        350.83         5.30 o
   1   3   4        339.82        284.41         3.16 o
   2   3   4        964.04       1008.48         7.34 o
   3   3   4         16.55         26.93         0.49 o
   4   3   4        698.19        689.14         5.14 o
   5   3   4        319.51        314.60         2.56 o
   6   3   4        474.23        493.05         4.39 o
   7   3   4        145.52        153.71         1.78 o
   8   3   4          7.00          5.24         0.49 o
   9   3   4          0.19          0.05         0.21 o
  10   3   4         28.59         25.35         1.22 o
  11   3   4          5.23          5.06         0.73 o
  12   3   4         11.63         16.04         2.87 o
  -8   4   4          2.91          3.38         0.84 o
  -7   4   4          6.00          6.75         1.18 o
  -6   4   4         10.23          8.70         1.02 o
  -5   4   4          4.86          5.02         0.71 o
  -4   4   4         57.02         62.96         1.57 o
  -3   4   4          6.84          6.42         0.41 o
  -2   4   4        130.97        132.19         2.04 o
  -1   4   4        164.43        202.10         3.03 o
   0   4   4         94.01         87.00         1.31 o
   1   4   4         33.89         32.92         0.64 o
   2   4   4        242.50        233.58         1.93 o
   3   4   4       1516.39       1539.76        10.06 o
   4   4   4          3.81          0.82         0.15 o
   5   4   4         11.22         13.96         0.42 o
   6   4   4         92.13         91.77         1.16 o
   7   4   4        196.88        202.13         2.13 o
   8   4   4          4.74          4.52         0.44 o
   9   4   4          0.65          0.97         0.36 o
  10   4   4          0.02          0.04         0.44 o
  11   4   4          0.00          0.87         0.96 o
  12   4   4          2.00          1.04         1.27 o
  -6   5   4          5.08          6.08         2.19 o
  -5   5   4         36.18         32.44         1.91 o
  -4   5   4         28.61         28.89         2.28 o
  -3   5   4         32.34         26.17         1.06 o
  -2   5   4         64.75         65.35         1.42 o
  -1   5   4        322.35        332.16         7.34 o
   0   5   4        331.81        318.11         7.13 o
   1   5   4         43.11         53.80         0.82 o
   2   5   4        145.16        155.91         1.79 o
   3   5   4         85.65         91.37         1.04 o
   4   5   4        145.82        157.09         1.87 o
   5   5   4          5.52          5.41         0.26 o
   6   5   4         20.65         19.27         0.45 o
   7   5   4         41.01         35.42         0.69 o
   8   5   4        103.32         99.18         1.46 o
   9   5   4         53.72         61.87         1.48 o
  10   5   4         48.32         49.83         1.29 o
  11   5   4          9.89         12.18         2.19 o
  12   5   4         26.23         23.69         1.70 o
  -5   6   4          0.53          0.00         0.68 o
  -4   6   4         20.06         16.35         1.94 o
  -3   6   4         31.65         21.95         3.71 o
  -2   6   4        155.68        140.18         2.82 o
  -1   6   4         76.87         80.72         2.60 o
   0   6   4          0.79          1.64         0.47 o
   1   6   4          6.95          5.56         0.84 o
   2   6   4          0.61          0.58         0.14 o
   3   6   4        451.67        476.90         4.15 o
   4   6   4          3.86          2.22         0.21 o
   5   6   4         76.22         64.53         0.95 o
   6   6   4         39.09         35.42         0.71 o
   7   6   4          9.20          9.26         0.49 o
   8   6   4        146.27        142.89         2.16 o
   9   6   4         19.80         18.56         0.91 o
  10   6   4         33.67         42.88         1.39 o
  11   6   4         51.81         59.10         2.57 o
  12   6   4          0.46          3.62         1.97 o
  -3   7   4         17.93         16.71         3.71 o
  -2   7   4          4.71          3.67         0.77 o
  -1   7   4          1.34          0.68         0.68 o
   0   7   4          1.57          3.54         0.76 o
   1   7   4         11.77          8.88         1.04 o
   2   7   4          5.54          6.16         0.49 o
   3   7   4          5.07          4.69         0.40 o
   4   7   4         62.08         69.24         1.19 o
   5   7   4          3.48          2.59         0.19 o
   6   7   4         23.95         22.05         0.55 o
   7   7   4          0.01          0.09         0.18 o
   8   7   4        540.30        522.71         4.93 o
   9   7   4          3.39          1.40         0.34 o
  10   7   4          4.51          3.88         0.51 o
  11   7   4          1.74          1.24         0.42 o
  12   7   4          7.37          7.82         1.08 o
  -2   8   4          0.11          0.00         0.51 o
  -1   8   4         63.29         71.62         2.76 o
   0   8   4         96.61        107.53         5.74 o
   1   8   4         46.74         47.56         2.56 o
   2   8   4         66.21         64.71         1.57 o
   3   8   4          2.88          3.26         0.36 o
   4   8   4         45.72         45.67         0.95 o
   5   8   4          0.04          0.09         0.13 o
   6   8   4         53.59         58.93         1.23 o
   7   8   4        180.80        174.85         1.83 o
   8   8   4        184.01        187.57         2.36 o
   9   8   4          0.20          0.47         0.28 o
  10   8   4          6.33          6.42         0.65 o
  11   8   4          1.94          2.45         0.78 o
  -1   9   4         60.15         69.18         9.20 o
   0   9   4         30.10         38.37         2.27 o
   1   9   4        265.23        282.76        17.31 o
   2   9   4          2.86          1.66         0.27 o
   3   9   4         54.94         54.20         1.67 o
   4   9   4          0.82          0.42         0.23 o
   5   9   4         19.52         21.16         0.82 o
   6   9   4          5.29          4.55         0.84 o
   7   9   4         75.92         64.85         1.20 o
   8   9   4         29.21         29.43         0.95 o
   9   9   4          0.12          0.42         0.21 o
  10   9   4          6.04          6.49         0.74 o
  11   9   4          2.16          3.59         0.65 o
  -3  10   4          0.05          2.87         0.84 o
   3  10   4          0.74          0.04         0.30 o
   4  10   4          0.22          0.12         0.22 o
   5  10   4          4.00          2.61         0.53 o
   6  10   4         16.81         16.95         0.75 o
   8  10   4          0.41          1.43         0.50 o
   9  10   4          0.76          0.22         0.27 o
  10  10   4          1.47          1.62         0.35 o
  -2  11   4          4.41          4.39         1.18 o
  -1  11   4          0.21          0.17         0.84 o
   8  11   4         33.42         40.79         1.53 o
   9  11   4          0.00          0.71         0.42 o
  10  11   4          0.05          0.00         0.84 o
   0  12   4          2.07          2.19         1.18 o
   1  12   4          0.55          0.51         1.01 o
   2  12   4         24.43         28.53         2.87 o
   8  12   4         10.53         10.89         1.31 o
   3  13   4          0.12          0.00         0.31 o
   4  13   4          3.22          5.27         1.69 o
   5  13   4          2.25          2.43         1.18 o
   6  13   4          0.08          1.10         0.74 o
  -4  -9   5          0.14          0.00         1.46 o
  -3  -9   5          0.99          0.75         0.57 o
  -2  -9   5          7.84         11.17         1.25 o
  -1  -9   5         15.08         21.21         1.40 o
   0  -9   5         17.93         19.08         2.03 o
   1  -9   5          0.26          0.43         0.31 o
  -6  -8   5          0.03          0.00         0.88 o
  -5  -8   5          1.00          0.41         0.55 o
  -4  -8   5          8.37          6.58         0.83 o
  -3  -8   5          0.55          0.34         0.24 o
  -2  -8   5          0.00          0.56         0.25 o
  -1  -8   5         11.95         10.11         0.76 o
   0  -8   5         10.43         10.26         1.98 o
   1  -8   5          1.04          0.84         0.68 o
   2  -8   5          0.06          0.17         0.84 o
   3  -8   5          0.39          0.00         0.84 o
  -7  -7   5          0.46          0.17         0.25 o
  -6  -7   5          9.67         10.50         0.71 o
  -5  -7   5          0.11          0.00         0.16 o
  -4  -7   5          8.22          4.58         0.58 o
  -3  -7   5          0.16          0.29         0.30 o
  -2  -7   5          0.95          1.40         0.43 o
  -1  -7   5          2.14          1.08         0.58 o
   0  -7   5         28.59         30.00         1.58 o
   1  -7   5         51.85         58.48         3.75 o
   2  -7   5          0.01          0.19         0.55 o
   3  -7   5          2.05          1.81         0.89 o
   4  -7   5          1.55          0.51        12.49 o
   5  -7   5          1.62          0.68         1.01 o
  -8  -6   5          1.49          1.87         0.48 o
  -7  -6   5         22.98         23.91         1.22 o
  -6  -6   5          1.25          1.19         0.32 o
  -5  -6   5          0.39          0.59         0.24 o
  -4  -6   5         19.48         15.80         0.65 o
  -3  -6   5          3.72          2.17         0.32 o
  -2  -6   5          1.85          1.95         0.41 o
  -1  -6   5          1.49          1.18         0.44 o
   0  -6   5         31.48         35.54         1.13 o
   1  -6   5        240.90        222.98         5.65 o
   2  -6   5         29.27         34.17         1.71 o
   3  -6   5          0.86          6.42         4.73 o
   4  -6   5          6.94         15.87         6.42 o
   5  -6   5          0.06          0.34         0.68 o
   6  -6   5          0.76          1.01         1.01 o
  -8  -5   5          0.64          1.65         0.92 o
  -7  -5   5          9.33         13.63         1.01 o
  -6  -5   5         46.79         46.52         2.10 o
  -5  -5   5          2.12          2.07         0.43 o
  -4  -5   5         12.03         16.71         0.73 o
  -3  -5   5        151.60        141.58         1.75 o
  -2  -5   5          1.35          0.26         0.16 o
  -1  -5   5         28.89         27.28         0.82 o
   0  -5   5        124.93        115.62         2.01 o
   1  -5   5        113.94        105.43         1.95 o
   2  -5   5         15.47         23.35         1.31 o
   3  -5   5         17.74         18.27         2.43 o
   4  -5   5          0.09          5.23         4.05 o
   5  -5   5         17.46         60.44         9.79 o
   6  -5   5          1.17          0.68         0.84 o
   7  -5   5          0.13          0.17         0.68 o
  -9  -4   5          0.02          0.41         0.63 o
  -8  -4   5          0.90          1.59         0.72 o
  -7  -4   5          8.53          6.60         0.98 o
  -6  -4   5          9.63         11.93         1.12 o
  -5  -4   5         30.50         30.63         1.00 o
  -4  -4   5         16.75         18.00         0.79 o
  -3  -4   5          0.06          0.38         0.22 o
  -2  -4   5        118.13        116.25         1.64 o
  -1  -4   5        315.89        315.06         2.96 o
   0  -4   5        191.96        193.93         2.92 o
   1  -4   5         25.51         21.09         0.79 o
   2  -4   5          7.95          6.62         0.67 o
   3  -4   5         19.44         22.44         1.71 o
   4  -4   5         46.10         55.87         3.29 o
   5  -4   5         70.09         75.30         8.01 o
   6  -4   5          4.57          3.55         1.18 o
   7  -4   5          0.72          1.86         0.84 o
   8  -4   5          3.76          4.05         1.35 o
  -9  -3   5          0.65          3.17         1.77 o
  -8  -3   5          0.55          0.56         0.45 o
  -7  -3   5         22.34         24.19         1.61 o
  -6  -3   5         17.63         17.97         1.23 o
  -5  -3   5         77.95         77.67         1.66 o
  -4  -3   5          0.60          0.33         0.34 o
  -3  -3   5          1.32          1.36         0.28 o
  -2  -3   5         42.75         44.10         1.02 o
  -1  -3   5        184.29        187.06         2.09 o
   0  -3   5         40.18         41.67         0.75 o
   1  -3   5          2.24          1.55         0.25 o
   2  -3   5         59.71         60.68         1.10 o
   3  -3   5          3.62          4.59         0.54 o
   4  -3   5        189.61        193.99         3.03 o
   5  -3   5        228.31        218.51         9.71 o
   6  -3   5         22.67         31.21         3.88 o
   7  -3   5         18.97         18.74         2.03 o
   8  -3   5          7.78         11.14         1.69 o
   9  -3   5          0.04          0.00         0.68 o
  -9  -2   5          1.86          1.27         1.07 o
  -8  -2   5         12.22         15.99         2.50 o
  -7  -2   5         13.63         13.50         1.05 o
  -6  -2   5         32.40         33.14         2.28 o
  -5  -2   5          0.80          1.04         0.37 o
  -4  -2   5         12.25         12.02         0.61 o
  -3  -2   5         18.16         15.63         0.66 o
  -2  -2   5         23.78         21.28         0.59 o
  -1  -2   5         77.68         85.44         1.28 o
   0  -2   5        337.91        347.82         2.72 o
   1  -2   5         58.33         54.80         0.85 o
   2  -2   5         27.46         31.91         0.77 o
   3  -2   5         11.64         14.19         0.46 o
   4  -2   5         28.79         33.76         1.14 o
   5  -2   5         32.65         32.78         1.63 o
   6  -2   5          8.23         10.17         1.34 o
   7  -2   5         60.39         56.73         3.21 o
   8  -2   5          1.17          1.52         0.84 o
   9  -2   5         14.91         17.39         2.03 o
  -9  -1   5          5.17          6.25         1.69 o
  -8  -1   5          0.65          1.35         1.01 o
  -7  -1   5          2.57          1.23         0.64 o
  -6  -1   5         41.99         39.77         2.07 o
  -5  -1   5         57.65         57.56         1.64 o
  -4  -1   5        296.25        293.99         4.65 o
  -3  -1   5         22.40         24.77         0.65 o
  -2  -1   5        168.78        169.34         1.86 o
  -1  -1   5        146.87        140.97         1.38 o
   0  -1   5         55.36         50.72         0.90 o
   1  -1   5         25.17         33.14         0.56 o
   2  -1   5        133.43        139.23         1.30 o
   3  -1   5        173.46        192.89         2.21 o
   4  -1   5         57.42         57.15         1.00 o
   5  -1   5          1.06          0.52         0.22 o
   6  -1   5        130.29        130.62         2.82 o
   7  -1   5         21.24         23.81         6.58 o
   8  -1   5          3.49          3.88         1.18 o
   9  -1   5         27.20         28.87         2.36 o
  10  -1   5          0.98          1.18         0.84 o
  -9   0   5          1.10          0.00         0.84 o
  -8   0   5         19.45         25.66         2.53 o
  -7   0   5         11.48         13.70         1.46 o
  -6   0   5        171.21        172.68         3.42 o
  -5   0   5         21.83         22.60         1.22 o
  -4   0   5         35.63         33.34         0.87 o
  -3   0   5        134.94        143.63         1.77 o
  -2   0   5         50.67         49.05         0.79 o
  -1   0   5         70.15         77.49         0.87 o
   0   0   5         33.09         36.01         0.60 o
   1   0   5          3.02          2.27         0.19 o
   2   0   5        225.05        250.16         2.11 o
   3   0   5        552.50        604.04         4.92 o
   4   0   5          3.90          3.70         0.34 o
   5   0   5        107.33        104.82         1.45 o
   6   0   5          0.62          0.03         0.16 o
   7   0   5         68.58         62.80         1.52 o
   8   0   5         77.86         80.37         4.05 o
   9   0   5          0.57          0.00         0.68 o
  10   0   5          1.47          2.36         1.01 o
  11   0   5          4.60          2.70         1.35 o
  -8   1   5          1.30          2.36         1.01 o
  -7   1   5          0.83          1.73         1.01 o
  -6   1   5        658.07        637.77        17.73 o
  -5   1   5         41.55         37.64         1.77 o
  -4   1   5        171.29        158.65         3.02 o
  -3   1   5         87.37         82.71         1.61 o
  -2   1   5        138.97        133.39         1.58 o
  -1   1   5         19.48         17.21         0.50 o
   0   1   5         36.26         37.84         0.62 o
   1   1   5        159.91        163.61         1.44 o
   2   1   5        233.63        233.75         1.81 o
   3   1   5        234.40        248.28         2.13 o
   4   1   5          0.21          1.01         0.12 o
   5   1   5        122.27        119.66         1.42 o
   6   1   5         55.52         49.75         1.05 o
   7   1   5         22.72         21.55         1.28 o
   8   1   5         53.98         53.51         2.28 o
   9   1   5          1.33          1.69         1.01 o
  10   1   5          2.48          2.03         1.01 o
  11   1   5         41.87         43.56         3.38 o
  -8   2   5          0.40          0.00         0.68 o
  -7   2   5         20.03         23.51         1.86 o
  -6   2   5        111.53        105.45         3.63 o
  -5   2   5        267.54        249.06         7.76 o
  -4   2   5        203.73        194.08         5.27 o
  -3   2   5          1.29          0.80         0.57 o
  -2   2   5        159.10        169.36         1.87 o
  -1   2   5        311.51        343.26         3.32 o
   0   2   5         52.08         57.98         0.89 o
   1   2   5         28.31         25.82         0.54 o
   2   2   5         33.34         32.72         0.50 o
   3   2   5        277.59        277.37         2.31 o
   4   2   5        494.67        512.07         3.72 o
   5   2   5          2.55          4.29         0.31 o
   6   2   5         18.06         21.17         0.70 o
   7   2   5        208.45        214.82         2.37 o
   8   2   5         11.91         11.88         1.39 o
   9   2   5         50.14         46.00         1.72 o
  10   2   5          3.44          2.86         0.89 o
  11   2   5          2.71          4.90         1.52 o
  -8   3   5         18.57         25.49         2.19 o
  -7   3   5          0.20          0.00         0.60 o
  -6   3   5          7.69         10.08         1.12 o
  -5   3   5          7.14          5.10         1.12 o
  -4   3   5         39.68         36.59         1.68 o
  -3   3   5          1.18          0.19         0.51 o
  -2   3   5         38.74         42.90         1.16 o
  -1   3   5          0.79          1.47         0.16 o
   0   3   5        110.27        111.65         1.37 o
   1   3   5         27.54         27.91         0.67 o
   2   3   5        927.09        951.73         8.48 o
   3   3   5        323.48        355.47         2.95 o
   4   3   5        105.22        111.58         1.29 o
   5   3   5        269.13        258.24         2.04 o
   6   3   5          4.94          4.23         0.34 o
   7   3   5         21.48         22.23         0.95 o
   8   3   5         24.00         23.60         0.78 o
   9   3   5          0.15          0.39         0.36 o
  10   3   5          9.46         10.09         0.94 o
  11   3   5          1.78          1.67         0.45 o
  -7   4   5          1.78          1.01         0.84 o
  -6   4   5          4.30          5.25         1.15 o
  -5   4   5          4.83          4.15         0.57 o
  -4   4   5        148.97        155.87         2.82 o
  -3   4   5          6.28          5.70         0.54 o
  -2   4   5         15.69         15.14         1.38 o
  -1   4   5         53.68         55.30         2.08 o
   0   4   5         16.68         20.84         1.11 o
   1   4   5        381.24        369.75         5.31 o
   2   4   5        375.64        390.33         3.42 o
   3   4   5       2470.72       2481.00        16.42 o
   4   4   5        428.21        417.97         3.19 o
   5   4   5         10.07         14.67         0.38 o
   6   4   5        242.44        241.35         2.07 o
   7   4   5        125.80        118.52         1.79 o
   8   4   5         21.41         21.82         0.71 o
   9   4   5         15.40         15.71         0.83 o
  10   4   5          0.33          0.94         0.42 o
  11   4   5         14.92         17.55         1.71 o
  12   4   5         15.07         18.55         2.78 o
  -7   5   5          2.53          4.22         1.01 o
  -6   5   5          3.17          4.60         1.35 o
  -5   5   5          2.83          1.72         0.84 o
  -4   5   5          0.97          0.38         0.39 o
  -3   5   5          9.07         10.90         0.90 o
  -2   5   5         75.66         79.88         2.19 o
  -1   5   5         38.22         42.45         0.99 o
   0   5   5        641.78        621.42        12.81 o
   1   5   5          9.45          9.86         0.54 o
   2   5   5         51.07         48.91         0.95 o
   3   5   5        176.15        150.84         1.63 o
   4   5   5         72.65         72.49         0.92 o
   5   5   5        350.49        338.70         3.06 o
   6   5   5        122.45        114.98         1.34 o
   7   5   5        424.93        407.76         3.43 o
   8   5   5        181.47        170.04         2.20 o
   9   5   5          4.51          6.26         0.57 o
  10   5   5          0.91          0.88         0.32 o
  11   5   5          2.32          2.58         0.84 o
  12   5   5          2.81          4.84         1.30 o
  -6   6   5         26.67         25.28         1.81 o
  -5   6   5          4.61          5.53         1.01 o
  -4   6   5         70.36         67.23         3.68 o
  -3   6   5         59.66         51.66         2.17 o
  -2   6   5        106.81        102.79         2.38 o
  -1   6   5          4.14          3.55         0.52 o
   0   6   5          2.45          3.80         0.49 o
   1   6   5         54.59         52.15         1.38 o
   2   6   5         92.72         99.35         2.12 o
   3   6   5         10.70          9.29         0.45 o
   4   6   5        190.10        199.76         1.93 o
   5   6   5         35.26         29.70         0.70 o
   6   6   5        115.62        118.74         1.39 o
   7   6   5        192.70        191.51         1.82 o
   8   6   5        188.03        177.47         2.09 o
   9   6   5         27.95         29.94         0.86 o
  10   6   5          0.01          0.37         0.24 o
  11   6   5         86.97        100.74         1.87 o
  12   6   5          0.01          4.90         1.35 o
  -5   7   5          9.07          4.73         1.52 o
  -4   7   5          1.06          0.17         0.84 o
  -3   7   5          2.64          2.99         0.68 o
  -2   7   5         15.19         17.95         2.23 o
  -1   7   5          5.74          5.88         1.04 o
   0   7   5          0.34          0.00         0.43 o
   1   7   5        220.20        214.27         3.81 o
   2   7   5          0.01          0.00         0.11 o
   3   7   5         52.45         58.38         1.00 o
   4   7   5         27.66         24.62         0.69 o
   5   7   5         15.09         12.43         0.45 o
   6   7   5         16.59         16.72         0.53 o
   7   7   5         79.80         71.62         1.23 o
   8   7   5          3.20          3.60         0.36 o
   9   7   5         14.75         14.67         0.74 o
  10   7   5          0.35          0.21         0.27 o
  11   7   5         15.16         15.66         1.55 o
  12   7   5         12.49         20.73         1.64 o
  -2   8   5          9.96         12.34         1.23 o
  -1   8   5         22.14         22.57         1.66 o
   0   8   5         54.22         55.26         2.55 o
   1   8   5        117.42        110.32         3.82 o
   2   8   5          0.01          0.31         0.16 o
   3   8   5          4.41          4.21         0.40 o
   4   8   5         10.01         10.75         0.55 o
   5   8   5         11.56         10.30         0.51 o
   6   8   5         38.10         32.34         0.68 o
   7   8   5         16.28         17.39         0.60 o
   8   8   5         61.94         68.18         1.37 o
   9   8   5          4.65          5.41         0.52 o
  10   8   5          1.82          0.72         0.36 o
  11   8   5         10.24         11.58         2.25 o
   0   9   5         28.99         32.75         2.36 o
   1   9   5          8.78          5.57         1.44 o
   2   9   5         93.44         86.72         4.07 o
   3   9   5         13.55         17.12         1.62 o
   4   9   5         49.49         51.77         1.26 o
   5   9   5         10.80         12.88         0.67 o
   6   9   5          2.45          1.86         0.32 o
   7   9   5          2.24          2.59         0.54 o
   8   9   5         69.64         72.31         1.31 o
   9   9   5          0.18          0.18         0.24 o
  10   9   5          2.51          2.08         0.63 o
  11   9   5         15.38         15.64         1.63 o
  -3  10   5          2.54          0.84         0.68 o
   1  10   5          4.65          6.58         1.52 o
   4  10   5         16.74         18.61         0.91 o
   5  10   5         28.89         30.72         1.13 o
   6  10   5          0.70          1.04         0.26 o
   7  10   5          2.07          1.19         0.39 o
   8  10   5          6.07          6.33         0.63 o
   9  10   5          5.47          3.80         0.42 o
  10  10   5          1.64          2.32         0.38 o
  11  10   5          1.14          1.84         0.76 o
  -1  11   5          2.15          1.01         0.84 o
   8  11   5          0.01          0.53         0.46 o
   9  11   5          0.19          0.69         0.46 o
  10  11   5          1.57          1.01         0.84 o
   0  12   5          0.00          0.00         0.68 o
   1  12   5         25.52         23.30         2.53 o
   2  12   5          0.01          1.18         1.01 o
   8  12   5          3.53          6.17         1.41 o
   9  12   5          0.04          0.83         0.44 o
   3  13   5          1.63          1.52         1.18 o
   4  13   5          1.81          3.14         0.84 o
   5  13   5          0.10          0.30         0.43 o
  -4  -8   6          2.91          0.54         0.44 o
  -3  -8   6          0.00          0.11         0.32 o
  -2  -8   6          1.41          0.91         0.73 o
  -1  -8   6          0.06          0.46         0.55 o
   0  -8   6         55.91         56.56         2.09 o
   1  -8   6         17.42         14.82         1.10 o
   2  -8   6          0.14          0.20         0.31 o
  -6  -7   6         12.14         14.04         0.82 o
  -5  -7   6          0.15          0.65         0.65 o
  -4  -7   6          4.39          4.80         0.80 o
  -3  -7   6          0.25          0.31         0.38 o
  -2  -7   6          0.32          0.71         0.30 o
  -1  -7   6          6.86          6.15         0.75 o
   0  -7   6          0.09          1.05         0.37 o
   1  -7   6         19.28         19.25         2.08 o
   2  -7   6          1.44          1.71         0.76 o
   3  -7   6          0.00          0.16         0.47 o
   4  -7   6          0.59          1.18         0.79 o
  -7  -6   6          0.24          0.08         0.36 o
  -6  -6   6         23.04         24.28         1.17 o
  -5  -6   6          1.03          0.77         0.28 o
  -4  -6   6          0.84          0.88         0.29 o
  -3  -6   6          4.53          5.33         0.63 o
  -2  -6   6          1.81          3.36         0.37 o
  -1  -6   6          1.46          1.60         0.51 o
   0  -6   6         71.34         75.59         1.93 o
   1  -6   6         16.93         16.65         0.82 o
   2  -6   6         34.11         36.12         1.72 o
   3  -6   6          0.52          0.68         0.83 o
   4  -6   6          1.75          2.63         1.13 o
   5  -6   6         13.27         14.64         3.40 o
  -7  -5   6          3.93          4.34         0.78 o
  -6  -5   6         13.45         12.33         0.95 o
  -5  -5   6          2.41          2.54         0.42 o
  -4  -5   6         38.23         36.03         1.21 o
  -3  -5   6          9.79         11.32         0.64 o
  -2  -5   6         44.66         44.27         0.99 o
  -1  -5   6         27.95         28.18         0.92 o
   0  -5   6         24.92         26.74         1.21 o
   1  -5   6         42.05         44.80         1.35 o
   2  -5   6        208.33        207.58         4.15 o
   3  -5   6         43.90         44.83         3.39 o
   4  -5   6         16.96         15.45         2.13 o
   5  -5   6         10.65         13.73         1.74 o
   6  -5   6          0.16          0.00         0.68 o
   7  -5   6          0.30          0.00         0.68 o
  -8  -4   6          1.25          1.44         0.58 o
  -7  -4   6          9.85          9.24         0.83 o
  -6  -4   6          0.01          0.29         0.27 o
  -5  -4   6         24.23         21.67         1.01 o
  -4  -4   6         14.83         13.95         0.80 o
  -3  -4   6         50.51         43.13         1.09 o
  -2  -4   6          2.22          0.85         0.35 o
  -1  -4   6         32.03         27.08         0.71 o
   0  -4   6         81.93         72.55         1.69 o
   1  -4   6        106.46        103.97         1.84 o
   2  -4   6         11.28         11.28         0.76 o
   3  -4   6         18.80         17.79         1.02 o
   4  -4   6         83.77         85.62         2.04 o
   5  -4   6          1.38          2.66         0.87 o
   6  -4   6          6.36          7.60         1.69 o
   7  -4   6          1.28          0.68         0.68 o
   8  -4   6          1.06          1.52         1.01 o
  -8  -3   6          0.04          0.29         0.41 o
  -7  -3   6          3.52          2.22         0.44 o
  -6  -3   6        207.06        216.93         3.75 o
  -5  -3   6         43.12         44.35         1.70 o
  -4  -3   6         72.61         67.73         1.42 o
  -3  -3   6          0.92          0.52         0.34 o
  -2  -3   6         12.59         11.12         0.52 o
  -1  -3   6          0.00          0.21         0.19 o
   0  -3   6         42.13         43.56         0.90 o
   1  -3   6          5.97          4.44         0.43 o
   2  -3   6          0.03          0.12         0.26 o
   3  -3   6          2.00          2.78         0.48 o
   4  -3   6        133.91        137.37         3.11 o
   5  -3   6        105.37        100.01         3.29 o
   6  -3   6         13.24         12.83         1.69 o
   7  -3   6          0.16          0.68         0.84 o
   8  -3   6          2.95          4.39         1.35 o
  -8  -2   6          1.66          3.38         1.11 o
  -7  -2   6         15.38         13.19         1.19 o
  -6  -2   6        159.90        166.99         3.16 o
  -5  -2   6          1.58          1.95         0.50 o
  -4  -2   6         12.00         13.15         0.59 o
  -3  -2   6          7.52          7.34         0.55 o
  -2  -2   6         10.99         11.89         0.53 o
  -1  -2   6        125.94        123.86         1.54 o
   0  -2   6        189.49        204.06         2.02 o
   1  -2   6         51.86         56.13         0.88 o
   2  -2   6         22.90         24.98         0.66 o
   3  -2   6          4.70          4.18         0.55 o
   4  -2   6         72.54         78.22         1.90 o
   5  -2   6         32.45         25.68         1.27 o
   6  -2   6        111.58        112.37         2.81 o
   7  -2   6         68.79         65.00         3.71 o
   8  -2   6          7.04          9.12         1.86 o
   9  -2   6          3.10          5.57         1.52 o
  -8  -1   6          0.05          1.25         0.87 o
  -7  -1   6          8.28          9.05         1.07 o
  -6  -1   6        109.01        107.47         2.35 o
  -5  -1   6          1.83          2.07         0.51 o
  -4  -1   6        141.25        150.86         2.67 o
  -3  -1   6          5.46          4.87         0.43 o
  -2  -1   6          1.23          0.91         0.22 o
  -1  -1   6        188.58        186.07         1.83 o
   0  -1   6         29.19         29.26         0.62 o
   1  -1   6         81.97         89.12         1.23 o
   2  -1   6        212.05        236.24         2.06 o
   3  -1   6        243.05        234.67         3.04 o
   4  -1   6          0.17          1.82         0.22 o
   5  -1   6          2.42          1.59         0.68 o
   6  -1   6        524.51        527.89         7.07 o
   7  -1   6          8.27         12.16         2.03 o
   8  -1   6         88.45         89.97         4.56 o
   9  -1   6         25.27         27.18         2.53 o
  10  -1   6          0.88          1.52         1.01 o
  -8   0   6          6.22          6.92         1.69 o
  -7   0   6          7.27         14.03         1.28 o
  -6   0   6         10.99         11.72         0.81 o
  -5   0   6         15.03         11.34         0.85 o
  -4   0   6          7.32          7.48         0.83 o
  -3   0   6          7.62          6.74         0.61 o
  -2   0   6         46.35         52.18         0.85 o
  -1   0   6         60.29         68.01         0.88 o
   0   0   6         58.27         59.89         0.97 o
   1   0   6         45.88         50.86         1.38 o
   2   0   6        118.06        119.84         1.31 o
   3   0   6        108.66        108.66         1.10 o
   4   0   6          0.75          0.23         0.23 o
   5   0   6         91.27         91.87         1.38 o
   6   0   6         13.54         12.75         0.80 o
   7   0   6          6.80          5.20         0.70 o
   8   0   6         33.59         34.95         8.44 o
   9   0   6         11.76         11.65         2.19 o
  10   0   6          0.00          0.51         0.84 o
  -8   1   6          0.53          0.00         0.84 o
  -7   1   6         17.68         21.45         1.97 o
  -6   1   6          9.14         10.30         1.53 o
  -5   1   6         10.04         10.54         0.82 o
  -4   1   6          2.28          3.28         0.53 o
  -3   1   6          2.33          3.39         0.42 o
  -2   1   6         14.60         12.23         0.49 o
  -1   1   6        280.55        291.19         3.06 o
   0   1   6        100.50        102.61         1.24 o
   1   1   6          2.57          2.29         0.24 o
   2   1   6          0.67          1.27         0.17 o
   3   1   6         75.90         82.50         1.12 o
   4   1   6          1.62          1.83         0.21 o
   5   1   6         23.23         23.74         0.67 o
   6   1   6         14.38         13.39         0.67 o
   7   1   6         10.65         11.30         0.95 o
   8   1   6        125.81        120.44         2.98 o
   9   1   6         15.55         12.67         1.27 o
  10   1   6          5.68          8.27         1.86 o
  11   1   6          2.99          2.03         1.18 o
  -8   2   6          0.43          1.52         1.01 o
  -7   2   6          6.13          3.60         0.93 o
  -6   2   6        119.59        127.17         5.57 o
  -5   2   6          0.85          0.84         1.18 o
  -4   2   6        330.29        322.13         5.82 o
  -3   2   6         28.17         28.63         1.17 o
  -2   2   6          0.37          0.62         0.24 o
  -1   2   6         61.27         65.03         1.05 o
   0   2   6        171.23        184.31         2.26 o
   1   2   6        242.94        236.81         2.31 o
   2   2   6         18.12         17.62         0.47 o
   3   2   6        367.17        392.19         3.11 o
   4   2   6        521.05        561.73         4.30 o
   5   2   6         58.96         57.85         0.93 o
   6   2   6         38.40         37.07         0.83 o
   7   2   6         19.32         18.63         0.81 o
   8   2   6         98.48        102.73         3.45 o
   9   2   6          9.80          8.08         1.28 o
  10   2   6         72.09         68.57         2.24 o
  11   2   6          6.79          8.61         2.03 o
  -7   3   6          4.60          3.38         1.18 o
  -6   3   6          0.31          0.54         0.68 o
  -5   3   6         34.31         33.68         4.98 o
  -4   3   6         51.79         38.90         3.21 o
  -3   3   6         95.55        101.39         5.57 o
  -2   3   6          2.10          3.03         0.30 o
  -1   3   6        245.19        255.40         2.83 o
   0   3   6        422.77        415.64         3.56 o
   1   3   6         15.86         14.97         0.48 o
   2   3   6          8.24          8.57         0.32 o
   3   3   6         17.40         14.30         0.40 o
   4   3   6         82.70         96.98         1.05 o
   5   3   6          1.27          1.63         0.19 o
   6   3   6         31.77         27.20         0.70 o
   7   3   6         93.97         89.65         1.80 o
   8   3   6        147.32        138.89         2.16 o
   9   3   6          5.77          7.54         1.20 o
  10   3   6          6.27          6.31         1.10 o
  11   3   6          1.03          3.34         1.12 o
  -7   4   6          8.02         11.65         1.69 o
  -6   4   6         15.36         17.81         1.56 o
  -5   4   6          8.97          6.81         1.22 o
  -4   4   6        132.54        122.58         5.66 o
  -3   4   6          2.78          3.13         1.10 o
  -2   4   6          1.64          1.84         0.76 o
  -1   4   6         65.07         68.91         2.08 o
   0   4   6          0.08          0.02         0.16 o
   1   4   6          8.73          8.71         0.47 o
   2   4   6          0.91          1.39         0.11 o
   3   4   6       1018.95        970.04         7.77 o
   4   4   6         35.61         22.40         0.62 o
   5   4   6         55.47         60.88         0.99 o
   6   4   6        693.72        696.02         5.65 o
   7   4   6        433.34        422.91         3.53 o
   8   4   6         27.34         26.62         0.91 o
   9   4   6          0.37          0.14         0.34 o
  10   4   6          0.56          0.15         0.45 o
  11   4   6          1.97          2.54         0.97 o
  12   4   6         27.31         33.32         2.69 o
  -6   5   6          0.56          0.47         0.77 o
  -5   5   6          3.66          2.54         1.27 o
  -4   5   6          4.83          3.89         0.93 o
  -3   5   6          0.07          0.39         0.77 o
  -2   5   6          3.46          3.64         1.00 o
  -1   5   6         11.19         11.87         1.25 o
   0   5   6         53.75         50.21         1.53 o
   1   5   6          7.23          5.69         0.52 o
   2   5   6          2.45          2.55         0.29 o
   3   5   6        222.59        200.09         1.88 o
   4   5   6        419.68        417.31         3.17 o
   5   5   6        612.51        605.46         4.96 o
   6   5   6        370.14        367.69         3.08 o
   7   5   6         77.94         74.77         1.12 o
   8   5   6        279.09        289.04         3.36 o
   9   5   6         18.41         17.40         0.80 o
  10   5   6         21.86         27.12         1.46 o
  11   5   6          1.39          2.18         0.96 o
  12   5   6         12.15         22.34         2.67 o
  -6   6   6          3.02          3.21         0.84 o
  -5   6   6          1.54          1.10         0.93 o
  -4   6   6          0.04          0.68         0.66 o
  -3   6   6          5.38          3.31         1.13 o
  -2   6   6         73.28         75.12         4.14 o
  -1   6   6         12.77         15.02         1.37 o
   0   6   6         56.97         61.91         2.53 o
   1   6   6          0.95          1.39         0.30 o
   2   6   6          0.15          0.18         0.11 o
   3   6   6          0.25          0.54         0.12 o
   4   6   6        295.48        268.50         2.52 o
   5   6   6         73.69         75.59         1.14 o
   6   6   6          0.01          0.30         0.17 o
   7   6   6         58.04         55.07         0.87 o
   8   6   6        126.70        133.79         1.85 o
   9   6   6         47.31         45.04         1.03 o
  10   6   6         22.87         26.04         0.93 o
  11   6   6          3.45          4.14         0.97 o
  12   6   6          4.03          4.90         2.11 o
  -5   7   6          0.74          2.84         1.01 o
  -4   7   6          3.73          5.48         0.91 o
  -3   7   6         44.60         35.32         1.99 o
  -2   7   6          0.23          0.11         0.60 o
  -1   7   6          4.92          8.84         1.34 o
   0   7   6          4.86          4.90         0.92 o
   1   7   6          4.12          4.94         0.45 o
   2   7   6        108.69        100.96         2.94 o
   3   7   6          0.21          0.39         0.21 o
   4   7   6          4.22          3.19         0.28 o
   5   7   6          0.71          0.83         0.17 o
   6   7   6          1.65          1.33         0.28 o
   7   7   6        106.46        103.68         1.61 o
   8   7   6         37.70         31.91         0.78 o
   9   7   6         21.84         22.10         0.81 o
  10   7   6         42.67         52.74         1.76 o
  11   7   6         10.91         14.89         1.20 o
  12   7   6          4.88          8.27         1.37 o
  -4   8   6          7.82          7.55         2.03 o
  -3   8   6         17.69         14.64         1.51 o
  -2   8   6          4.40          3.52         1.77 o
  -1   8   6         22.04         20.03         1.65 o
   0   8   6         14.45         12.52         1.52 o
   1   8   6         75.34         77.40         6.28 o
   2   8   6         87.19         86.60         2.48 o
   3   8   6          2.35          2.40         0.40 o
   4   8   6         20.57         17.79         0.82 o
   5   8   6          0.07          0.03         0.14 o
   6   8   6          2.39          2.15         0.29 o
   7   8   6         30.17         30.95         0.86 o
   8   8   6        113.01        111.10         1.86 o
   9   8   6          1.74          2.95         0.40 o
  10   8   6          2.51          2.86         0.49 o
  11   8   6          2.02          1.97         0.78 o
  -4   9   6          0.61          0.00         0.68 o
  -1   9   6          5.63          7.90         2.35 o
   0   9   6          0.01          0.96         0.93 o
   1   9   6        174.50        180.42         5.91 o
   2   9   6          0.01          0.00         0.17 o
   3   9   6          2.88          2.22         0.46 o
   4   9   6          2.98          2.68         0.51 o
   5   9   6          8.53          8.02         0.73 o
   6   9   6         19.89         19.09         0.86 o
   7   9   6         22.18         21.49         0.66 o
   8   9   6          5.37          3.78         0.43 o
   9   9   6         60.30         65.32         1.71 o
  10   9   6         39.00         38.32         1.70 o
  11   9   6          0.95          1.63         0.69 o
  -2  10   6          3.02          2.36         1.01 o
   1  10   6        106.08        110.06         4.90 o
   4  10   6         13.37         13.81         0.91 o
   5  10   6         19.01         22.36         0.87 o
   7  10   6          0.48          0.85         0.37 o
   8  10   6          4.09          2.18         0.52 o
   9  10   6         12.22         12.81         0.67 o
  10  10   6          2.26          3.55         0.42 o
  11  10   6          0.07          0.36         0.28 o
  -1  11   6          4.96          7.60         1.52 o
   8  11   6          2.30          1.25         0.47 o
   9  11   6          0.23          0.28         0.29 o
  10  11   6          0.86          2.32         0.79 o
   1  12   6         25.07         26.84         2.70 o
   2  12   6          0.41          2.70         1.18 o
   8  12   6          2.10          4.06         1.83 o
   9  12   6          0.10          0.11         0.31 o
   3  13   6          0.53          0.51         1.01 o
   4  13   6          0.16          0.12         0.31 o
   5  13   6          0.05          0.17         0.59 o
   7  13   6          0.68          2.04         1.64 o
  -4  -7   7          2.34          1.34         0.71 o
  -3  -7   7          0.02          0.10         0.65 o
  -2  -7   7          0.04          0.41         0.46 o
  -1  -7   7          0.26          0.15         0.65 o
   0  -7   7         67.91         78.12         4.64 o
   1  -7   7          7.04          5.49         1.53 o
   2  -7   7          1.37          0.32         0.31 o
   3  -7   7          0.37          0.03         0.78 o
  -5  -6   7          4.40          2.81         0.52 o
  -4  -6   7          9.50         10.29         0.94 o
  -3  -6   7          1.80          2.04         0.46 o
  -2  -6   7          1.50          1.36         0.43 o
  -1  -6   7          0.87          1.16         0.33 o
   0  -6   7          4.06          2.93         0.61 o
   1  -6   7         21.39         21.28         1.40 o
   2  -6   7          3.93          2.65         0.64 o
   3  -6   7          0.54          0.77         0.54 o
   4  -6   7          0.10          0.00         0.87 o
   5  -6   7         11.00         12.16         4.22 o
  -6  -5   7         48.58         54.05         1.77 o
  -5  -5   7         16.30         15.75         0.94 o
  -4  -5   7         14.20         11.16         0.70 o
  -3  -5   7          3.47          1.55         0.36 o
  -2  -5   7          0.54          0.61         0.33 o
  -1  -5   7          2.44          1.72         0.40 o
   0  -5   7          2.83          2.02         0.36 o
   1  -5   7         24.23         20.78         0.99 o
   2  -5   7         43.79         48.12         1.29 o
   3  -5   7          1.86          1.03         0.94 o
   4  -5   7          0.55          0.18         0.43 o
   5  -5   7         12.92          7.91         5.91 o
   6  -5   7          0.43          0.51         1.01 o
  -7  -4   7          4.10          3.00         0.66 o
  -6  -4   7         61.49         64.62         3.68 o
  -5  -4   7          0.41          0.05         0.23 o
  -4  -4   7          0.04          0.30         0.24 o
  -3  -4   7          0.81          0.69         0.28 o
  -2  -4   7         23.38         24.44         0.77 o
  -1  -4   7          0.32          1.17         0.29 o
   0  -4   7          7.25          7.24         0.62 o
   1  -4   7          0.29          0.47         0.35 o
   2  -4   7          0.37          1.31         0.53 o
   3  -4   7         11.23          7.81         1.68 o
   4  -4   7          6.34          6.38         0.75 o
   5  -4   7         27.92         22.28         2.41 o
   6  -4   7          0.00          0.00         0.68 o
   7  -4   7          0.50          0.51         0.84 o
  -7  -3   7          1.08          1.81         0.51 o
  -6  -3   7         21.63         27.73         1.57 o
  -5  -3   7         15.23         17.80         1.58 o
  -4  -3   7          0.28          0.77         0.30 o
  -3  -3   7          1.86          1.72         0.39 o
  -2  -3   7         73.63         80.92         1.44 o
  -1  -3   7        304.09        275.87         2.69 o
   0  -3   7          5.50          8.08         0.46 o
   1  -3   7          0.00          0.19         0.23 o
   2  -3   7          0.34          0.11         0.26 o
   3  -3   7          0.93          0.95         0.43 o
   4  -3   7         57.06         57.55         2.87 o
   5  -3   7         23.30         22.19         1.09 o
   6  -3   7          0.03          0.34         0.84 o
   7  -3   7          0.99          0.00         0.68 o
   8  -3   7          1.35          2.70         1.18 o
  -7  -2   7          0.00          0.45         1.71 o
  -6  -2   7         18.47         18.98         1.98 o
  -5  -2   7          0.03          0.18         0.26 o
  -4  -2   7          1.16          0.88         0.34 o
  -3  -2   7         15.80         13.50         0.72 o
  -2  -2   7          0.00          0.06         0.17 o
  -1  -2   7         89.25         86.15         1.39 o
   0  -2   7        358.92        369.34         3.28 o
   1  -2   7         56.76         59.53         1.18 o
   2  -2   7          8.84          8.77         0.44 o
   3  -2   7         32.19         33.23         1.10 o
   4  -2   7          1.47          1.51         0.37 o
   5  -2   7          7.03          6.58         0.73 o
   6  -2   7         12.42          9.56         1.11 o
   7  -2   7          1.19          1.35         0.84 o
   8  -2   7          2.77          1.69         1.01 o
   9  -2   7          2.29          2.36         1.18 o
  -7  -1   7          0.16          1.32         0.65 o
  -6  -1   7          6.02          6.68         1.15 o
  -5  -1   7          6.62          6.33         0.68 o
  -4  -1   7         35.57         36.01         1.12 o
  -3  -1   7          4.02          4.64         0.56 o
  -2  -1   7          1.63          1.48         0.26 o
  -1  -1   7         16.13         17.01         0.57 o
   0  -1   7          1.95          1.86         0.29 o
   1  -1   7          0.07          0.21         0.22 o
   2  -1   7        114.70        110.98         1.31 o
   3  -1   7         12.54         12.31         0.67 o
   4  -1   7          1.43          1.53         0.38 o
   5  -1   7         51.37         54.82         1.46 o
   6  -1   7          1.30          0.46         0.61 o
   7  -1   7         27.30         31.09         2.26 o
   8  -1   7          0.00          0.00         0.84 o
   9  -1   7          0.98          2.53         1.18 o
  -7   0   7         21.13         28.59         2.73 o
  -6   0   7          4.17          3.70         0.92 o
  -5   0   7          8.68          8.24         0.77 o
  -4   0   7          9.57          8.99         0.71 o
  -3   0   7          0.29          0.06         0.34 o
  -2   0   7         23.00         21.04         0.67 o
  -1   0   7        103.70         99.73         1.48 o
   0   0   7         22.98         20.41         0.59 o
   1   0   7         35.80         36.38         0.71 o
   2   0   7        598.80        629.90         5.22 o
   3   0   7        157.99        152.85         1.73 o
   4   0   7          0.21          0.34         0.16 o
   5   0   7          3.65          3.97         0.52 o
   6   0   7         36.44         35.33         2.10 o
   7   0   7         29.47         27.28         1.73 o
   8   0   7        116.96        125.67         3.26 o
   9   0   7          3.88          5.74         1.69 o
  10   0   7          0.16          0.00         0.68 o
  -7   1   7          2.37          2.17         0.77 o
  -6   1   7          1.09          0.00         0.53 o
  -5   1   7          0.27          0.36         0.20 o
  -4   1   7         87.49         81.09         2.85 o
  -3   1   7         41.39         39.47         1.17 o
  -2   1   7        235.46        245.61         3.80 o
  -1   1   7        185.62        186.53         2.27 o
   0   1   7         41.34         44.26         0.77 o
   1   1   7         13.68         12.83         0.44 o
   2   1   7         29.43         23.34         0.57 o
   3   1   7         13.70         10.83         0.41 o
   4   1   7          3.35          3.52         0.32 o
   5   1   7         29.95         26.96         0.96 o
   6   1   7          1.10          0.83         0.31 o
   7   1   7         33.70         34.18         1.06 o
   8   1   7         31.32         28.86         1.42 o
   9   1   7         10.55          8.06         1.36 o
  10   1   7          4.38          5.57         3.21 o
  -7   2   7          3.95          7.43         1.69 o
  -6   2   7          0.69          2.02         0.93 o
  -5   2   7         10.93          9.63         1.40 o
  -4   2   7         16.79         16.09         1.41 o
  -3   2   7          7.38          8.42         0.73 o
  -2   2   7         21.97         22.16         1.16 o
  -1   2   7          3.62          3.16         0.33 o
   0   2   7          5.06          4.32         0.32 o
   1   2   7          1.52          1.36         0.39 o
   2   2   7          0.38          0.34         0.11 o
   3   2   7         27.99         28.31         0.61 o
   4   2   7        481.45        516.63         4.15 o
   5   2   7          4.12          4.71         0.28 o
   6   2   7          7.28          7.87         0.53 o
   7   2   7          9.06         10.70         0.72 o
   8   2   7          2.37          3.27         0.74 o
   9   2   7         16.50         15.40         1.18 o
  10   2   7          0.54          0.00         0.51 o
  11   2   7         10.12         10.71         2.56 o
  -7   3   7         15.37         17.39         2.19 o
  -6   3   7         21.00         23.40         1.97 o
  -5   3   7         89.56         94.49        10.21 o
  -4   3   7        198.61        189.93        12.75 o
  -3   3   7          2.50          3.09         0.55 o
  -2   3   7        106.24        101.54         1.78 o
  -1   3   7         11.78         12.16         0.50 o
   0   3   7         63.75         55.36         1.01 o
   1   3   7         14.24         12.90         0.45 o
   2   3   7        265.03        251.98         2.22 o
   3   3   7         73.83         84.33         1.11 o
   4   3   7        183.71        176.57         2.02 o
   5   3   7         31.70         29.70         0.65 o
   6   3   7         11.55         11.61         0.55 o
   7   3   7          0.08          0.41         0.33 o
   8   3   7        271.37        271.88         3.91 o
   9   3   7          4.41          2.88         0.57 o
  10   3   7          4.54          6.23         1.31 o
  11   3   7          1.77          0.79         0.32 o
  -6   4   7          9.00         15.03         2.03 o
  -5   4   7          0.06          0.06         0.91 o
  -4   4   7         33.82         33.49         2.80 o
  -3   4   7        191.28        180.28         5.39 o
  -2   4   7          1.17          1.59         0.59 o
  -1   4   7          3.54          2.71         0.46 o
   0   4   7         15.21         10.15         0.46 o
   1   4   7          2.09          1.25         0.20 o
   2   4   7         91.18         94.01         1.16 o
   3   4   7         63.34         68.10         1.14 o
   4   4   7         53.87         53.05         0.89 o
   5   4   7        194.62        184.05         1.79 o
   6   4   7          0.96          0.76         0.16 o
   7   4   7        174.86        171.14         2.12 o
   8   4   7        228.64        238.04         3.66 o
   9   4   7          4.30          4.19         0.47 o
  10   4   7          6.66          6.13         0.59 o
  11   4   7          3.51          2.77         0.94 o
  -6   5   7          4.78          8.42         1.94 o
  -5   5   7          2.99          2.45         0.84 o
  -4   5   7         43.26         37.46         4.05 o
  -3   5   7          0.41          0.28         0.89 o
  -2   5   7          4.47          3.07         0.93 o
  -1   5   7          5.64          6.05         1.05 o
   0   5   7          0.01          0.28         0.17 o
   1   5   7        198.17        189.25         2.68 o
   2   5   7         59.73         55.04         1.37 o
   3   5   7        162.37        157.46         1.47 o
   4   5   7        119.25        122.67         1.27 o
   5   5   7          0.36          1.02         0.21 o
   6   5   7          3.22          3.26         0.37 o
   7   5   7         81.49         78.69         1.27 o
   8   5   7          0.64          1.12         0.27 o
   9   5   7         35.65         33.63         1.00 o
  10   5   7          3.02          4.67         0.53 o
  11   5   7          0.73          0.47         0.31 o
  12   5   7         14.77         25.19         4.90 o
  -5   6   7          0.81          1.07         0.65 o
  -4   6   7          0.84          0.00         0.82 o
  -3   6   7         24.14         24.51         1.93 o
  -2   6   7         18.40         18.09         1.70 o
  -1   6   7          1.63          2.62         1.01 o
   0   6   7         66.91         69.16         2.89 o
   1   6   7        375.76        354.05         5.13 o
   2   6   7         47.87         50.76         1.56 o
   3   6   7         78.45         79.05         1.20 o
   4   6   7         49.81         49.35         1.17 o
   5   6   7        155.99        149.01         1.49 o
   6   6   7        106.80        101.12         1.40 o
   7   6   7         96.95         91.20         1.44 o
   8   6   7         46.70         45.41         1.05 o
   9   6   7         11.85         12.89         0.66 o
  10   6   7          0.11          0.27         0.24 o
  11   6   7          3.09          4.43         0.80 o
  12   6   7         49.77         68.82         3.97 o
  -5   7   7          0.40          0.84         0.60 o
  -4   7   7          0.57          0.23         0.53 o
  -3   7   7         18.74         21.39         2.03 o
  -2   7   7          8.25          6.20         1.22 o
  -1   7   7         51.18         55.17         2.84 o
   0   7   7         28.61         28.47         2.13 o
   1   7   7        430.58        402.57        10.16 o
   2   7   7        139.33        137.50         3.03 o
   3   7   7          0.26          0.34         0.21 o
   4   7   7         21.28         19.94         0.52 o
   5   7   7          6.35          5.72         0.33 o
   6   7   7         10.51          9.30         0.65 o
   7   7   7         23.82         27.71         0.83 o
   8   7   7        226.33        218.08         2.24 o
   9   7   7          0.56          0.82         0.21 o
  10   7   7         10.24          8.98         0.53 o
  11   7   7          9.80         11.93         0.94 o
  12   7   7          0.00          1.75         0.79 o
  -4   8   7         12.92          9.76         2.28 o
  -3   8   7          8.18          5.97         1.18 o
  -2   8   7          0.03          0.00         0.60 o
  -1   8   7          4.76          3.54         1.02 o
   0   8   7         16.42         15.87         1.65 o
   1   8   7          2.48          1.50         0.87 o
   2   8   7         68.41         69.29         1.99 o
   3   8   7          0.03          0.00         0.15 o
   4   8   7          0.00          0.00         0.14 o
   5   8   7          0.83          0.37         0.18 o
   6   8   7         14.84         12.97         0.59 o
   7   8   7          5.24          5.89         0.42 o
   8   8   7          9.82          6.52         0.49 o
   9   8   7          5.34          4.86         0.55 o
  10   8   7          0.13          0.49         0.34 o
  11   8   7          8.03          7.67         2.36 o
  -3   9   7          1.03          2.19         1.18 o
  -2   9   7          0.51          2.27         0.81 o
  -1   9   7          0.52          0.42         0.60 o
   0   9   7          0.02          0.20         0.56 o
   1   9   7          2.93          4.11         1.02 o
   2   9   7        125.54        123.20         2.95 o
   3   9   7          0.30          0.48         0.30 o
   4   9   7         11.42         10.32         0.62 o
   5   9   7          8.59          8.12         0.55 o
   6   9   7          8.31          8.86         0.57 o
   7   9   7          0.36          0.38         0.22 o
   8   9   7         15.17         13.63         0.59 o
   9   9   7          0.10          0.27         0.30 o
  10   9   7          0.02          0.57         0.46 o
  11   9   7          0.80          1.27         0.50 o
  -2  10   7          0.35          0.00         0.68 o
   3  10   7          0.01          0.00         0.33 o
   4  10   7         18.96         21.34         1.13 o
   5  10   7          2.42          2.92         0.52 o
   6  10   7          5.52          7.60         7.43 o
   7  10   7         14.43         13.76         0.73 o
   8  10   7          0.25          0.28         0.27 o
   9  10   7          2.51          1.52         0.32 o
  10  10   7         25.26         32.35         1.14 o
  11  10   7          8.15          7.33         1.32 o
  -1  11   7          2.25          3.71         1.18 o
   0  11   7          4.50          4.39         1.35 o
   5  11   7          7.86          7.94        18.07 o
   7  11   7         12.05         11.58         0.71 o
   8  11   7          2.24          2.00         0.54 o
   9  11   7         15.77         14.74         1.31 o
  10  11   7          0.05          0.00         0.53 o
   1  12   7          1.02          1.18         3.21 o
   2  12   7          5.96          6.58         1.86 o
   7  12   7          1.13          4.61         1.71 o
   8  12   7          1.57          1.49         0.65 o
   9  12   7          4.18          4.44         0.81 o
   4  13   7          0.29          0.10         0.31 o
   5  13   7          0.44          2.53         1.01 o
   7  13   7          1.08          0.92         0.58 o
  -1  -7   8          3.60          1.46         1.42 o
   0  -7   8         13.14         10.94         2.54 o
  -4  -6   8          3.46          3.09         1.77 o
  -3  -6   8          0.14          0.00         0.30 o
  -2  -6   8          1.60          0.94         0.49 o
  -1  -6   8          4.24          2.92         0.72 o
   0  -6   8          9.46         10.84         2.71 o
   1  -6   8          5.71          3.22         1.06 o
   2  -6   8          2.14          1.10         0.60 o
   3  -6   8          0.01          0.43         0.32 o
  -5  -5   8         14.98         17.74         1.24 o
  -4  -5   8          1.01          0.83         0.45 o
  -3  -5   8          0.49          0.39         0.43 o
  -2  -5   8          2.24          1.98         0.62 o
  -1  -5   8          0.57          0.10         0.31 o
   0  -5   8          0.05          0.26         0.28 o
   1  -5   8          0.46          1.01         0.40 o
   2  -5   8         30.40         30.93         2.24 o
   3  -5   8          0.13          0.25         0.74 o
   4  -5   8          0.70          0.03         0.80 o
   5  -5   8          0.00          0.37         0.72 o
  -6  -4   8         11.86         13.76         3.29 o
  -5  -4   8          9.29          8.78         0.77 o
  -4  -4   8          0.30          0.61         0.34 o
  -3  -4   8          0.17          0.26         0.38 o
  -2  -4   8         19.39         17.96         0.68 o
  -1  -4   8          5.31          9.99         0.76 o
   0  -4   8          2.01          1.00         0.64 o
   1  -4   8          1.09          2.03         0.56 o
   2  -4   8          6.53          7.22         0.76 o
   3  -4   8         24.79         21.30         1.54 o
   4  -4   8          0.33          0.00         1.04 o
   5  -4   8          6.88          4.34         1.98 o
   6  -4   8          0.27          0.94         0.93 o
  -6  -3   8          6.43          5.86         1.12 o
  -5  -3   8         12.49         11.07         0.85 o
  -4  -3   8          0.29          0.57         0.34 o
  -3  -3   8         11.85          9.95         1.03 o
  -2  -3   8         10.04          6.76         0.62 o
  -1  -3   8        108.55        110.34         1.66 o
   0  -3   8          0.57          2.30         0.32 o
   1  -3   8         19.82         21.12         0.79 o
   2  -3   8         15.65         16.06         0.98 o
   3  -3   8         66.44         66.47         2.51 o
   4  -3   8         98.23         95.30         2.84 o
   5  -3   8          1.93          2.82         1.00 o
   6  -3   8          0.24          0.45         0.63 o
   7  -3   8          2.31          0.84         1.18 o
  -6  -2   8         11.87         11.83         1.09 o
  -5  -2   8          0.48          1.05         0.40 o
  -4  -2   8          1.05          0.05         0.24 o
  -3  -2   8         16.58         14.39         0.66 o
  -2  -2   8         83.91         87.26         1.47 o
  -1  -2   8          6.44          8.01         0.54 o
   0  -2   8          4.42          3.59         0.41 o
   1  -2   8         31.48         25.89         0.94 o
   2  -2   8         44.96         44.76         1.04 o
   3  -2   8          1.27          0.46         0.31 o
   4  -2   8          8.83          7.26         0.75 o
   5  -2   8          0.96          0.00         0.75 o
   6  -2   8          0.05          0.10         0.29 o
   7  -2   8         16.54         13.07         2.28 o
   8  -2   8          8.13          7.26         1.86 o
  -7  -1   8          8.05          9.57         2.03 o
  -6  -1   8          1.13          1.47         0.83 o
  -5  -1   8         18.66         16.06         1.26 o
  -4  -1   8         28.74         31.51         1.29 o
  -3  -1   8         27.35         30.06         0.95 o
  -2  -1   8         34.38         31.88         1.22 o
  -1  -1   8         66.89         66.96         1.29 o
   0  -1   8         22.31         19.36         0.69 o
   1  -1   8         21.65         21.14         0.85 o
   2  -1   8         74.12         76.17         1.15 o
   3  -1   8         74.84         73.83         1.51 o
   4  -1   8          1.51          0.98         0.38 o
   5  -1   8         12.96         12.79         0.85 o
   6  -1   8         26.32         20.87         1.90 o
   7  -1   8         77.67         75.71         2.81 o
   8  -1   8          8.65          9.13         2.14 o
   9  -1   8          0.34          0.00         0.84 o
  -7   0   8          3.81          1.60         0.69 o
  -6   0   8          4.91          6.11         1.32 o
  -5   0   8          5.95          7.15         0.95 o
  -4   0   8         12.74         12.08         1.12 o
  -3   0   8          6.50          7.76         0.88 o
  -2   0   8          8.06          8.03         0.48 o
  -1   0   8         75.31         72.86         1.20 o
   0   0   8         70.78         68.97         1.24 o
   1   0   8         41.09         39.83         1.00 o
   2   0   8        113.88        111.12         1.66 o
   3   0   8         48.27         49.42         0.98 o
   4   0   8         67.31         61.65         1.16 o
   5   0   8          2.91          2.84         0.70 o
   6   0   8         10.60         14.13         0.82 o
   7   0   8          0.05          0.21         0.77 o
   8   0   8        147.83        141.73         3.90 o
   9   0   8         16.73         14.26         2.25 o
  10   0   8          8.97         10.13         2.36 o
  -6   1   8          0.68          1.27         0.46 o
  -5   1   8          1.16          1.14         0.32 o
  -4   1   8          5.05          4.66         0.90 o
  -3   1   8          0.11          0.23         0.22 o
  -2   1   8         11.28         12.08         0.69 o
  -1   1   8          0.19          0.42         0.26 o
   0   1   8         12.51         11.52         0.49 o
   1   1   8          0.10          0.31         0.17 o
   2   1   8         19.67         19.65         0.61 o
   3   1   8         45.85         47.44         0.88 o
   4   1   8         56.02         59.40         0.92 o
   5   1   8         69.81         67.22         1.14 o
   6   1   8         32.55         28.01         1.56 o
   7   1   8        119.20        123.19         2.54 o
   8   1   8         21.76         24.00         1.31 o
   9   1   8          0.77          0.59         0.44 o
  10   1   8          9.20          5.32         2.01 o
  -6   2   8          3.66          4.95         1.77 o
  -5   2   8          0.03          0.53         0.36 o
  -4   2   8          7.44          7.55         1.12 o
  -3   2   8          0.00          0.00         0.39 o
  -2   2   8          2.51          2.21         0.40 o
  -1   2   8         26.78         26.56         0.93 o
   0   2   8          1.24          1.85         0.28 o
   1   2   8        134.28        122.06         1.60 o
   2   2   8         57.77         61.07         1.04 o
   3   2   8         76.93         74.37         1.20 o
   4   2   8          4.68          6.03         0.34 o
   5   2   8         16.34         16.09         0.48 o
   6   2   8         20.26         20.84         0.93 o
   7   2   8        220.00        215.73         3.61 o
   8   2   8         13.57         15.13         1.07 o
   9   2   8          1.01          0.62         0.55 o
  10   2   8          2.21          2.35         0.75 o
  11   2   8          0.01          0.25         0.32 o
  -6   3   8          7.59          6.27         1.35 o
  -5   3   8          2.10          2.31         1.34 o
  -4   3   8         74.87         70.32         3.34 o
  -3   3   8         18.56         13.86         1.43 o
  -2   3   8          9.52         10.36         1.06 o
  -1   3   8          0.02          0.18         0.12 o
   0   3   8         21.44         28.53         0.84 o
   1   3   8          0.08          0.03         0.14 o
   2   3   8        104.04         98.61         1.38 o
   3   3   8         30.61         31.74         0.78 o
   4   3   8          9.88         12.49         0.48 o
   5   3   8          4.90          4.85         0.34 o
   6   3   8          6.08          3.77         0.35 o
   7   3   8         23.55         23.02         0.98 o
   8   3   8         10.04         11.85         0.87 o
   9   3   8         11.47         10.81         1.01 o
  10   3   8          2.35          2.82         1.16 o
  11   3   8          3.52          4.00         0.71 o
  -6   4   8          3.46          3.34         1.60 o
  -5   4   8         16.72         15.22         3.63 o
  -4   4   8          2.34          4.49         2.19 o
  -3   4   8        228.44        227.37        11.73 o
  -2   4   8         81.38         84.22         2.03 o
  -1   4   8         26.57         30.49         1.54 o
   0   4   8          2.19          2.54         0.37 o
   1   4   8        152.29        145.39         2.24 o
   2   4   8         48.39         50.64         0.73 o
   3   4   8         76.21         72.69         1.04 o
   4   4   8        172.06        166.02         1.82 o
   5   4   8         23.58         21.25         0.67 o
   6   4   8          2.61          3.37         0.29 o
   7   4   8          0.58          0.17         0.17 o
   8   4   8        104.68        106.89         2.75 o
   9   4   8         31.90         29.57         1.15 o
  10   4   8          9.48          9.77         0.93 o
  11   4   8          0.12          2.36         2.36 o
  -5   5   8          0.16          0.61         0.68 o
  -4   5   8          1.21          0.34         0.76 o
  -3   5   8         51.52         48.54         2.87 o
  -2   5   8         23.28         23.02         2.02 o
  -1   5   8          0.29          0.23         0.36 o
   0   5   8         23.61         25.01         1.20 o
   1   5   8         60.10         60.27         1.67 o
   2   5   8         43.65         40.18         1.41 o
   3   5   8         21.26         24.38         0.59 o
   4   5   8        111.60        110.93         1.49 o
   5   5   8          9.86          9.98         0.49 o
   6   5   8          0.70          0.81         0.20 o
   7   5   8         30.55         30.58         0.70 o
   8   5   8        140.96        131.14         1.77 o
   9   5   8         35.46         35.34         1.07 o
  10   5   8          0.13          0.40         0.34 o
  11   5   8          5.06          6.47         1.13 o
  -5   6   8          0.09          0.66         0.98 o
  -4   6   8          0.76          0.17         0.60 o
  -3   6   8         22.59         18.62         1.87 o
  -2   6   8          0.84          0.84         1.06 o
  -1   6   8          0.15          0.26         0.72 o
   0   6   8          4.06          4.13         0.44 o
   1   6   8          1.89          2.28         0.48 o
   2   6   8        163.54        167.99         3.00 o
   3   6   8         92.84         91.43         1.72 o
   4   6   8          3.54          3.34         0.33 o
   5   6   8        452.87        447.48         3.78 o
   6   6   8        275.60        267.37         2.78 o
   7   6   8         54.43         52.59         0.99 o
   8   6   8        200.81        189.01         2.40 o
   9   6   8         14.83         17.04         0.72 o
  10   6   8         17.16         15.95         0.73 o
  11   6   8          4.49          6.20         0.71 o
  -4   7   8          2.22          2.26         1.44 o
  -3   7   8          2.52          2.04         0.89 o
  -2   7   8          0.39          0.07         0.69 o
  -1   7   8          2.15          1.84         1.32 o
   0   7   8          0.51          0.17         0.72 o
   1   7   8         84.25         86.56         2.31 o
   2   7   8         58.48         56.16         1.47 o
   3   7   8          2.47          1.63         0.49 o
   4   7   8         47.02         43.12         1.01 o
   5   7   8        147.76        131.58         1.84 o
   6   7   8          9.02          7.19         0.47 o
   7   7   8        198.53        195.61         2.48 o
   8   7   8         60.67         59.00         1.24 o
   9   7   8          1.58          1.17         0.35 o
  10   7   8          1.61          2.38         0.37 o
  11   7   8          2.60          3.44         0.80 o
  -3   8   8          0.14          0.70         0.84 o
  -2   8   8          0.68          0.00         0.63 o
  -1   8   8          4.72          6.58         1.48 o
   0   8   8          1.32          1.49         1.02 o
   1   8   8          9.97          7.06         0.71 o
   2   8   8         23.04         22.04         1.20 o
   3   8   8         11.66         12.72         0.92 o
   4   8   8         27.72         28.04         0.97 o
   5   8   8          8.50          6.22         0.42 o
   6   8   8        117.16         99.56         1.56 o
   7   8   8          4.62          5.31         0.60 o
   8   8   8         26.71         28.61         0.88 o
   9   8   8         33.05         33.64         1.52 o
  10   8   8          1.88          2.28         0.60 o
  11   8   8          3.69          6.35         1.10 o
  -2   9   8         17.68         19.84         1.89 o
  -1   9   8          1.14          2.95         0.96 o
   0   9   8          1.08          1.28         0.81 o
   1   9   8          1.21          0.00         0.72 o
   2   9   8          5.56          9.88         0.84 o
   3   9   8          0.07          0.06         0.26 o
   4   9   8          8.01          7.25         0.55 o
   5   9   8          5.77          5.28         0.50 o
   6   9   8         63.06         62.23         1.42 o
   7   9   8         19.18         19.02         0.90 o
   8   9   8          6.20          5.56         0.45 o
   9   9   8         61.69         66.44         1.43 o
  10   9   8         10.83         12.54         0.71 o
  11   9   8          0.05          0.51         0.49 o
  -1  10   8          9.27         10.13         1.86 o
   0  10   8          0.12          0.64         0.65 o
   1  10   8          0.43          1.56         1.94 o
   2  10   8         33.47         34.18         4.05 o
   3  10   8          1.69          1.03         0.52 o
   6  10   8         21.01         20.98         1.34 o
   7  10   8          4.22          3.67         0.46 o
   8  10   8          6.70          7.67         0.54 o
   9  10   8         17.20         19.86         1.70 o
  10  10   8          2.00          1.42         0.40 o
   0  11   8          2.45          1.18         1.18 o
   1  11   8          0.00          0.68         1.01 o
   7  11   8          0.08          0.33         0.31 o
   8  11   8          0.01          0.06         0.25 o
   9  11   8          4.44          3.06         0.56 o
  10  11   8          3.66          4.50         0.58 o
   2  12   8         19.70         24.82         2.87 o
   3  12   8          3.83          3.61         1.52 o
   7  12   8          0.19          0.48         0.47 o
   8  12   8          0.03          0.29         0.41 o
   9  12   8          0.39          0.30         0.44 o
   5  13   8          0.05          0.17         1.00 o
  -3  -5   9          2.27          1.64         0.79 o
  -2  -5   9          1.08          0.48         0.44 o
  -1  -5   9         23.39         27.68         1.90 o
   0  -5   9          0.10          0.00         1.46 o
   1  -5   9          2.70          2.84         0.67 o
   2  -5   9         10.16          6.29         1.55 o
   3  -5   9          0.29          0.48         0.61 o
  -4  -4   9          3.16          4.87         0.71 o
  -3  -4   9          1.62          2.67         0.60 o
  -2  -4   9          0.42          0.89         0.37 o
  -1  -4   9         15.96         15.66         0.97 o
   0  -4   9          0.46          1.44         0.34 o
   1  -4   9          0.13          0.61         0.45 o
   2  -4   9          1.67          1.44         0.49 o
   3  -4   9          1.41          0.94         0.37 o
   4  -4   9          3.01          3.03         0.86 o
   5  -4   9          0.82          0.95         0.82 o
  -5  -3   9          3.47          4.68         0.72 o
  -4  -3   9          0.02          0.04         0.27 o
  -3  -3   9          7.47          6.79         1.04 o
  -2  -3   9         16.64         14.04         0.81 o
  -1  -3   9          0.40          0.35         0.26 o
   0  -3   9          0.99          0.83         0.33 o
   1  -3   9          1.88          2.63         0.44 o
   2  -3   9         17.79         19.15         0.97 o
   3  -3   9          0.81          0.79         0.50 o
   4  -3   9          0.01          0.06         0.50 o
   5  -3   9          1.94          1.45         0.83 o
   6  -3   9          0.06          0.84         1.18 o
  -5  -2   9          7.27          9.00         0.82 o
  -4  -2   9          5.55          5.15         1.14 o
  -3  -2   9          2.93          3.88         0.76 o
  -2  -2   9          3.01          2.72         0.49 o
  -1  -2   9          4.32          3.23         0.45 o
   0  -2   9          2.05          5.36         0.52 o
   1  -2   9         22.48         20.57         0.95 o
   2  -2   9          1.03          0.54         0.28 o
   3  -2   9          6.94          6.19         0.80 o
   4  -2   9         10.98          8.05         1.03 o
   5  -2   9          1.87          2.33         0.67 o
   6  -2   9          9.26         12.14         2.86 o
   7  -2   9          4.35          2.90         1.32 o
  -5  -1   9          0.12          0.39         0.29 o
  -4  -1   9          3.20          2.62         0.56 o
  -3  -1   9         12.97         10.32         0.81 o
  -2  -1   9         33.65         32.64         1.35 o
  -1  -1   9         13.83         14.17         0.71 o
   0  -1   9         94.39         92.71         1.60 o
   1  -1   9         21.67         17.39         0.81 o
   2  -1   9         16.90         17.30         0.76 o
   3  -1   9          1.92          3.30         0.43 o
   4  -1   9         11.97         10.07         0.93 o
   5  -1   9          0.55          0.00         0.48 o
   6  -1   9          0.00          0.00         0.70 o
   7  -1   9         24.56         29.50         2.48 o
   8  -1   9         28.94         28.31         3.04 o
  -6   0   9          0.28          1.31         0.51 o
  -5   0   9          1.22          2.11         0.45 o
  -4   0   9         24.04         26.13         1.41 o
  -3   0   9         11.90         11.88         0.77 o
  -2   0   9          0.37          0.76         0.29 o
  -1   0   9         33.03         32.44         1.11 o
   0   0   9         71.01         67.66         1.26 o
   1   0   9         11.35         12.58         0.90 o
   2   0   9          8.74          9.72         0.59 o
   3   0   9         21.12         22.13         0.80 o
   4   0   9          0.28          0.46         0.28 o
   5   0   9          5.97          4.12         0.76 o
   6   0   9         25.90         23.41         1.14 o
   7   0   9         21.98         22.89         1.54 o
   8   0   9          2.89          3.93         1.50 o
   9   0   9          0.22          0.54         0.59 o
  -6   1   9          8.12         12.54         1.52 o
  -5   1   9          2.79          3.59         1.05 o
  -4   1   9          1.76          1.97         0.63 o
  -3   1   9         15.27         13.44         0.84 o
  -2   1   9          0.32          0.19         0.23 o
  -1   1   9          1.05          1.03         0.30 o
   0   1   9         36.19         34.74         1.10 o
   1   1   9         95.12         96.70         1.46 o
   2   1   9          5.39          5.13         0.44 o
   3   1   9        124.89        127.02         1.83 o
   4   1   9          0.00          0.05         0.20 o
   5   1   9          0.59          0.48         0.24 o
   6   1   9         28.53         26.61         1.42 o
   7   1   9          9.88          8.66         0.93 o
   8   1   9         13.80         18.60         1.54 o
   9   1   9         24.70         24.17         1.84 o
  10   1   9         11.08         10.94         1.98 o
  -5   2   9          0.87          0.61         0.84 o
  -4   2   9          0.68          0.00         0.60 o
  -3   2   9         65.53         60.00         2.46 o
  -2   2   9          5.02          4.47         0.49 o
  -1   2   9          5.02          5.04         0.54 o
   0   2   9          7.58          9.36         0.53 o
   1   2   9        210.82        217.57         2.22 o
   2   2   9        227.74        227.29         2.50 o
   3   2   9         49.61         46.23         0.91 o
   4   2   9         46.12         44.41         1.00 o
   5   2   9         33.51         33.79         0.97 o
   6   2   9          9.49          9.60         0.84 o
   7   2   9          6.24          5.60         0.64 o
   8   2   9        174.83        181.80         3.15 o
   9   2   9         75.50         77.61         2.88 o
  10   2   9         18.65         20.13         2.30 o
  -5   3   9          0.61          0.68         0.84 o
  -4   3   9          6.50          3.93         1.76 o
  -3   3   9         71.29         66.37         3.65 o
  -2   3   9          1.21          0.92         0.36 o
  -1   3   9         33.02         35.31         1.27 o
   0   3   9          8.97          9.85         0.80 o
   1   3   9          6.72          7.87         0.52 o
   2   3   9          8.77         11.71         0.52 o
   3   3   9          0.48          0.15         0.23 o
   4   3   9          2.57          2.55         0.27 o
   5   3   9          6.19          5.63         0.33 o
   6   3   9          0.88          1.04         0.27 o
   7   3   9          0.36          0.36         0.24 o
   8   3   9         59.84         65.56         1.71 o
   9   3   9         11.60          9.52         0.74 o
  10   3   9          0.14          3.88         4.90 o
  -5   4   9          3.98          5.36         1.18 o
  -4   4   9          6.93          8.37         2.15 o
  -3   4   9          5.30          3.86         1.13 o
  -2   4   9         47.17         50.64         2.07 o
  -1   4   9         28.39         26.64         1.18 o
   0   4   9         63.35         64.04         1.55 o
   1   4   9        107.73        104.02         2.12 o
   2   4   9        210.11        224.46         2.75 o
   3   4   9         33.76         32.78         0.87 o
   4   4   9         86.65         79.51         1.30 o
   5   4   9         19.02         16.83         0.54 o
   6   4   9         19.95         18.06         0.70 o
   7   4   9          6.28          5.98         0.46 o
   8   4   9         51.66         51.66         1.66 o
   9   4   9         15.37         13.22         0.97 o
  10   4   9          6.43          4.07         0.72 o
  11   4   9          1.08          1.38         0.93 o
  -5   5   9          0.16          0.00         0.84 o
  -4   5   9          4.49          5.38         1.22 o
  -3   5   9         77.45         78.98         3.63 o
  -2   5   9         14.88         19.09         3.46 o
  -1   5   9         72.12         77.09         2.10 o
   0   5   9         30.96         34.74         1.38 o
   1   5   9        196.91        181.37         3.32 o
   2   5   9          0.00          0.31         0.29 o
   3   5   9         35.33         36.26         0.85 o
   4   5   9         86.35         84.73         1.26 o
   5   5   9          9.54          9.48         0.55 o
   6   5   9         74.30         69.16         1.16 o
   7   5   9         12.11         12.49         0.59 o
   8   5   9          0.22          0.49         0.38 o
   9   5   9          5.99          5.26         0.66 o
  10   5   9         14.53         18.99         1.83 o
  11   5   9          2.57          2.75         0.98 o
  -4   6   9          0.02          0.00         1.01 o
  -3   6   9          1.31          1.28         1.14 o
  -2   6   9         34.57         32.04         2.82 o
  -1   6   9          1.48          0.76         0.80 o
   0   6   9          0.04          0.29         0.30 o
   1   6   9         28.74         22.36         1.23 o
   2   6   9          0.11          0.04         0.26 o
   3   6   9         21.40         22.05         1.05 o
   4   6   9          7.37          8.12         0.65 o
   5   6   9          8.49          8.56         0.49 o
   6   6   9          0.50          0.44         0.21 o
   7   6   9         22.15         21.24         0.69 o
   8   6   9         43.66         43.68         1.22 o
   9   6   9         27.21         24.60         0.98 o
  10   6   9          0.17          0.18         0.52 o
  11   6   9          2.74          2.80         1.17 o
  -3   7   9          1.76          0.34         1.01 o
  -2   7   9          0.02          0.00         0.60 o
  -1   7   9          5.54          5.52         1.28 o
   0   7   9          2.98          2.20         0.43 o
   1   7   9          0.32          1.41         0.68 o
   2   7   9         47.35         51.44         1.82 o
   3   7   9          1.01          1.06         0.51 o
   4   7   9         56.67         58.63         1.17 o
   5   7   9         54.27         46.83         1.37 o
   6   7   9         54.17         52.12         1.13 o
   7   7   9         10.72          9.75         0.64 o
   8   7   9         13.68         11.94         0.55 o
   9   7   9         41.13         42.33         1.08 o
  10   7   9         23.05         22.97         0.99 o
  11   7   9          0.48          2.19         0.93 o
  -3   8   9          0.03          0.17         1.01 o
  -2   8   9          0.43          0.93         0.77 o
  -1   8   9          0.00          0.68         0.72 o
   0   8   9          0.71          1.37         1.49 o
   1   8   9          6.75          7.95         1.43 o
   2   8   9        265.61        258.70         4.41 o
   3   8   9          0.94          1.26         0.41 o
   4   8   9          0.01          0.19         0.21 o
   5   8   9          1.48          1.96         0.34 o
   6   8   9         33.58         27.69         1.03 o
   7   8   9          9.97         11.13         0.67 o
   8   8   9         56.06         53.89         1.73 o
   9   8   9         11.99         12.53         0.70 o
  10   8   9         18.30         22.91         0.95 o
  11   8   9          0.39          0.90         0.62 o
  -2   9   9          0.89          1.69         1.18 o
  -1   9   9          0.22          1.52         2.19 o
   0   9   9          2.03          0.64         0.77 o
   1   9   9         18.23         15.29         2.28 o
   2   9   9         27.31         26.17         1.32 o
   3   9   9         52.02         50.49         1.56 o
   4   9   9         10.98         14.14         0.84 o
   5   9   9          3.18          2.27         0.42 o
   6   9   9          3.64          5.06         0.40 o
   7   9   9          0.06          0.25         0.43 o
   8   9   9          4.02          3.34         0.54 o
   9   9   9          0.07          0.32         0.27 o
  10   9   9         17.70         21.09         0.97 o
  11   9   9          0.11          0.82         0.60 o
  -1  10   9          0.00          0.34         1.35 o
   0  10   9          2.57          5.07         1.52 o
   1  10   9          0.15          0.17         0.72 o
   2  10   9          0.32          0.62         0.91 o
   3  10   9          0.00          0.62         0.50 o
   4  10   9          0.03          0.56         0.54 o
   5  10   9          1.34          2.21         0.36 o
   7  10   9          0.23          0.40         0.25 o
   8  10   9          0.90          0.24         0.25 o
   9  10   9          8.86          7.88         1.51 o
  10  10   9          0.14          0.80         0.51 o
   1  11   9          0.59          0.00         1.18 o
   2  11   9          0.03          0.09         0.65 o
   3  11   9          1.49          3.27         1.10 o
   7  11   9          0.95          1.57         0.60 o
   8  11   9          1.62          2.79         0.51 o
   9  11   9          7.89          7.86         0.82 o
   3  12   9          2.25          1.94         0.47 o
   4  12   9          1.86          3.12         1.22 o
   7  12   9          0.08          0.41         0.41 o
   8  12   9          0.97          0.51         0.51 o
  -2  -4  10          0.10          0.00         0.49 o
  -1  -4  10          7.72          7.04         1.09 o
   0  -4  10          0.01          0.43         0.34 o
   1  -4  10          0.59          0.78         1.30 o
   2  -4  10          2.18          0.76         0.82 o
   3  -4  10          3.81          2.55         1.27 o
  -3  -3  10          0.32          0.28         0.40 o
  -2  -3  10          0.01          0.34         0.43 o
  -1  -3  10         11.38         10.10         1.13 o
   0  -3  10          0.27          0.46         0.42 o
   1  -3  10          3.02          3.23         0.59 o
   2  -3  10          9.56          8.72         0.83 o
   3  -3  10          0.51          1.01         0.47 o
   4  -3  10          2.96          3.71         2.05 o
   5  -3  10          0.30          0.61         0.79 o
  -4  -2  10          0.96          1.99         0.53 o
  -3  -2  10          6.20          6.28         1.15 o
  -2  -2  10          4.14          5.07         0.63 o
  -1  -2  10         11.05         11.54         0.69 o
   0  -2  10          2.03          1.66         0.52 o
   1  -2  10          0.00          0.38         0.35 o
   2  -2  10          1.88          3.01         0.66 o
   3  -2  10          4.78          3.51         0.55 o
   4  -2  10          9.26          7.14         1.03 o
   5  -2  10          1.68          1.05         0.86 o
   6  -2  10          0.07          0.91         0.71 o
  -4  -1  10          0.10          0.31         0.25 o
  -3  -1  10          0.26          0.71         0.42 o
  -2  -1  10         27.85         32.19         1.88 o
  -1  -1  10         13.39         12.54         0.94 o
   0  -1  10         14.77         18.22         1.01 o
   1  -1  10         56.55         52.81         1.45 o
   2  -1  10          0.52          0.36         0.43 o
   3  -1  10          0.75          1.62         0.58 o
   4  -1  10         31.21         30.75         1.23 o
   5  -1  10         16.55         15.81         0.96 o
   6  -1  10          0.02          0.50         0.38 o
   7  -1  10          4.34          4.81         1.60 o
  -4   0  10          6.16          8.80         0.76 o
  -3   0  10          5.63          4.72         0.87 o
  -2   0  10          0.30          0.00         0.27 o
  -1   0  10         27.90         29.27         1.40 o
   0   0  10         49.69         58.36         1.34 o
   1   0  10         19.32         22.26         0.78 o
   2   0  10         89.52         89.57         1.48 o
   3   0  10         30.05         26.53         0.93 o
   4   0  10          6.84          6.75         0.72 o
   5   0  10          5.47          3.50         0.63 o
   6   0  10         11.70         11.53         0.96 o
   7   0  10          0.36          0.39         0.31 o
   8   0  10         66.83         73.28         9.12 o
  -5   1  10          0.84          0.40         0.65 o
  -4   1  10          4.65          7.69         0.85 o
  -3   1  10         25.75         28.19         1.98 o
  -2   1  10          4.65          4.21         0.55 o
  -1   1  10          0.61          1.31         0.42 o
   0   1  10         31.15         32.95         0.95 o
   1   1  10          1.09          0.73         0.25 o
   2   1  10         55.22         54.65         1.21 o
   3   1  10         13.21         12.64         0.61 o
   4   1  10          4.04          3.48         0.46 o
   5   1  10          0.07          0.51         0.24 o
   6   1  10          0.26          0.00         0.24 o
   7   1  10          2.18          1.68         0.53 o
   8   1  10         77.77         79.76         2.63 o
   9   1  10          9.25          8.27         1.30 o
  -4   2  10          1.26          0.59         0.55 o
  -3   2  10         15.96         15.15         1.22 o
  -2   2  10          1.19          0.85         0.36 o
  -1   2  10          7.71          7.90         0.63 o
   0   2  10          0.22          0.55         0.35 o
   1   2  10          0.77          0.69         0.31 o
   2   2  10        139.16        144.34         2.07 o
   3   2  10          6.56          5.44         0.48 o
   4   2  10          0.71          0.42         0.22 o
   5   2  10         57.77         55.81         1.52 o
   6   2  10         40.03         38.96         1.11 o
   7   2  10          0.17          0.87         0.40 o
   8   2  10          0.07          1.14         0.50 o
   9   2  10         16.49         20.54         2.53 o
  -4   3  10          4.38          5.86         2.10 o
  -3   3  10          1.42          1.83         0.44 o
  -2   3  10          1.79          0.94         0.75 o
  -1   3  10          1.84          1.35         0.42 o
   0   3  10          5.72          4.74         0.58 o
   1   3  10        162.07        155.31         2.94 o
   2   3  10         90.90         88.59         1.69 o
   3   3  10          0.29          0.10         0.25 o
   4   3  10         11.88         13.65         0.58 o
   5   3  10          9.65          9.79         0.51 o
   6   3  10         66.41         66.77         1.34 o
   7   3  10         14.95         12.78         0.70 o
   8   3  10         66.01         63.77         1.94 o
   9   3  10          0.04          0.83         0.73 o
  10   3  10          1.32          2.52         1.18 o
  -4   4  10          2.39          2.03         1.35 o
  -3   4  10         20.53         15.65         1.64 o
  -2   4  10          0.85          1.34         0.39 o
  -1   4  10         29.68         32.34         1.90 o
   0   4  10          1.87          1.89         0.51 o
   1   4  10          2.40          3.95         0.52 o
   2   4  10         54.22         55.37         1.27 o
   3   4  10         28.59         27.26         0.91 o
   4   4  10         60.23         61.78         1.11 o
   5   4  10         11.68         12.19         0.52 o
   6   4  10          4.45          3.84         0.45 o
   7   4  10          1.31          0.89         0.35 o
   8   4  10         39.07         40.58         1.38 o
   9   4  10          2.64          2.23         0.55 o
  10   4  10          2.88          2.88         1.11 o
  -4   5  10          1.56          3.88         1.52 o
  -3   5  10         27.11         26.85         2.50 o
  -2   5  10         28.38         28.55         1.47 o
  -1   5  10          7.07          6.06         1.03 o
   0   5  10          3.83          4.95         0.67 o
   1   5  10         20.89         27.33         1.00 o
   2   5  10         64.63         65.31         1.91 o
   3   5  10         63.85         60.91         1.33 o
   4   5  10         46.30         43.85         0.91 o
   5   5  10          1.16          1.94         0.28 o
   6   5  10          0.01          0.24         0.20 o
   7   5  10          1.27          1.15         0.32 o
   8   5  10         23.52         24.84         1.14 o
   9   5  10          0.05          0.48         0.31 o
  10   5  10          2.85          4.30         0.84 o
  -3   6  10          2.84          3.55         1.35 o
  -2   6  10         27.61         31.70         2.43 o
  -1   6  10         41.13         43.70         3.27 o
   0   6  10         12.86         15.30         1.04 o
   1   6  10         77.71         76.48         2.35 o
   2   6  10         76.82         81.84         2.14 o
   3   6  10          4.19          4.72         0.80 o
   4   6  10         18.76         18.57         0.69 o
   5   6  10         20.46         18.22         0.56 o
   6   6  10         67.96         60.21         1.28 o
   7   6  10          8.58          6.90         0.55 o
   8   6  10          0.01          0.27         0.23 o
   9   6  10          2.50          2.93         0.43 o
  10   6  10         12.60         14.79         3.90 o
  11   6  10          0.00          2.66         6.13 o
  -3   7  10          0.70          1.52         1.35 o
  -2   7  10          0.22          0.08         0.65 o
  -1   7  10          0.96          0.08         0.97 o
   0   7  10          0.00          0.00         0.16 o
   1   7  10         24.68         20.21         1.26 o
   2   7  10          3.97          3.66         0.66 o
   3   7  10          0.15          0.07         0.31 o
   4   7  10          0.22          0.01         0.20 o
   5   7  10         75.38         78.30         1.69 o
   6   7  10          0.78          1.28         0.24 o
   7   7  10          8.34          7.75         0.47 o
   8   7  10          5.68          6.00         0.44 o
   9   7  10          5.96          9.50         0.76 o
  10   7  10          3.14          3.25         0.60 o
  11   7  10          2.04          2.38         1.52 o
  -2   8  10          0.93          0.17         1.01 o
  -1   8  10          0.66          0.00         0.65 o
   0   8  10         12.58         17.74         1.97 o
   1   8  10          0.97          0.82         0.31 o
   2   8  10          0.76          1.20         0.46 o
   3   8  10          5.29          6.63         0.99 o
   4   8  10          0.59          0.43         0.26 o
   5   8  10         11.99         13.37         0.80 o
   6   8  10          0.62          0.13         0.21 o
   7   8  10        142.38        139.37         2.92 o
   8   8  10         46.08         42.96         1.15 o
   9   8  10          0.92          0.97         0.30 o
  10   8  10          0.17          0.74         0.32 o
  -1   9  10          0.28          0.00         1.01 o
   0   9  10          7.05          9.62         2.03 o
   1   9  10          0.79          1.71         0.74 o
   2   9  10          0.18          0.31         0.30 o
   3   9  10          6.97          9.07         0.80 o
   4   9  10          3.51          5.51         0.62 o
   5   9  10          3.45          3.94         0.45 o
   6   9  10         62.50         52.97         1.40 o
   7   9  10          9.80          8.09         0.98 o
   8   9  10          9.31          9.23         0.72 o
   9   9  10          0.48          1.30         0.41 o
  10   9  10          9.09         10.71         1.09 o
   0  10  10          8.79         11.31         2.53 o
   1  10  10          5.51          8.95         2.19 o
   2  10  10          1.75          2.02         0.51 o
   3  10  10          0.00          0.24         0.39 o
   4  10  10         18.89         21.39         1.26 o
   5  10  10          7.25          8.09         0.64 o
   6  10  10          7.37          8.06         0.74 o
   7  10  10         22.68         20.46         0.83 o
   8  10  10          3.52          4.58         0.64 o
   9  10  10          4.23          5.62         1.21 o
  10  10  10         17.15         21.27         1.77 o
   2  11  10          0.15          0.00         2.36 o
   3  11  10          0.10          0.22         0.34 o
   4  11  10          8.80         13.68         1.12 o
   5  11  10          2.22          3.67         0.67 o
   7  11  10          0.99          0.19         0.28 o
   8  11  10          1.40          1.84         0.63 o
   9  11  10          1.84          1.89         0.58 o
   4  12  10          4.55          4.67         1.27 o
   5  12  10          0.48          2.13         0.93 o
   7  12  10          0.89          1.11         0.63 o
  -1  -3  11          0.10          0.54         0.65 o
   0  -3  11          0.07          0.00         1.13 o
   1  -3  11          4.19          3.61         1.09 o
   2  -3  11          5.46          4.16         2.32 o
   3  -3  11          7.04          2.45         1.99 o
  -2  -2  11          4.52          4.53         0.73 o
  -1  -2  11          0.20          0.06         0.25 o
   0  -2  11          0.09          0.18         0.25 o
   1  -2  11          1.09          1.88         0.46 o
   2  -2  11          0.48          0.74         0.24 o
   3  -2  11          2.13          0.82         0.48 o
   4  -2  11         10.62          8.53         2.12 o
   5  -2  11          0.00          0.43         0.83 o
  -3  -1  11          0.04          0.00         0.47 o
  -2  -1  11         16.27         19.26         1.17 o
  -1  -1  11          8.63         14.88         1.00 o
   0  -1  11          0.76          0.87         0.32 o
   1  -1  11         30.34         32.34         1.80 o
   2  -1  11          3.37          3.43         0.56 o
   3  -1  11          3.26          3.07         0.54 o
   4  -1  11          3.17          2.99         0.73 o
   5  -1  11          0.01          0.25         0.55 o
   6  -1  11          3.81          1.98         1.09 o
  -3   0  11          1.66          2.18         0.56 o
  -2   0  11          8.07          5.89         1.41 o
  -1   0  11          3.20          5.03         0.63 o
   0   0  11          3.04          3.21         0.52 o
   1   0  11         14.01         22.68         1.41 o
   2   0  11         16.59         24.10         1.29 o
   3   0  11          7.98          6.80         0.67 o
   4   0  11          2.74          2.78         0.41 o
   5   0  11         10.46         12.33         1.03 o
   6   0  11          5.45          4.81         0.77 o
   7   0  11          0.01          0.59         0.75 o
  -3   1  11         12.63         11.27         0.84 o
  -2   1  11          0.80          1.11         0.36 o
  -1   1  11         17.32         15.38         1.15 o
   0   1  11        103.40        105.68         2.14 o
   1   1  11          2.34          2.85         0.79 o
   2   1  11          2.61          2.98         0.38 o
   3   1  11          0.36          0.53         0.25 o
   4   1  11         12.13         11.94         1.01 o
   5   1  11          0.58          0.73         0.26 o
   6   1  11          0.08          0.00         0.29 o
   7   1  11          0.01          0.76         0.67 o
   8   1  11         34.48         34.80         3.43 o
  -3   2  11          3.07          1.69         1.35 o
  -2   2  11          0.82          1.02         0.39 o
  -1   2  11          6.22          5.89         0.85 o
   0   2  11          6.93          7.45         0.63 o
   1   2  11         19.01         18.45         1.00 o
   2   2  11         20.28         19.85         0.76 o
   3   2  11          5.31          6.01         0.46 o
   4   2  11          1.36          0.67         0.31 o
   5   2  11          3.54          3.38         0.51 o
   6   2  11          0.63          0.83         0.49 o
   7   2  11          5.65          5.97         0.94 o
   8   2  11          1.15          1.70         0.86 o
   9   2  11          2.35          2.60         1.11 o
  -3   3  11          0.24          0.36         0.31 o
  -2   3  11          5.36          5.13         0.79 o
  -1   3  11          7.41          7.96         1.06 o
   0   3  11          7.03          6.23         1.32 o
   1   3  11          3.81          4.48         0.47 o
   2   3  11        299.76        308.99         4.00 o
   3   3  11          8.54         10.35         0.71 o
   4   3  11          6.56          6.34         0.47 o
   5   3  11         10.75          7.44         0.54 o
   6   3  11         19.56         22.47         0.90 o
   7   3  11          1.09          2.29         0.68 o
   8   3  11          7.69          5.44         1.17 o
   9   3  11         11.02         16.04         1.55 o
  -3   4  11          0.40          0.30         0.32 o
  -2   4  11         20.78         21.73         2.02 o
  -1   4  11          6.04          3.84         0.85 o
   0   4  11          3.19          3.38         0.91 o
   1   4  11         32.26         32.02         1.21 o
   2   4  11         53.82         59.56         1.46 o
   3   4  11         30.64         34.83         1.32 o
   4   4  11          4.87          5.19         0.39 o
   5   4  11          3.98          3.89         0.39 o
   6   4  11          0.05          0.04         0.26 o
   7   4  11         12.74         11.70         0.71 o
   8   4  11          1.09          1.07         0.49 o
   9   4  11          0.02          1.82         1.57 o
  -3   5  11          1.18          0.22         0.17 o
  -2   5  11          0.18          0.74         0.33 o
  -1   5  11          0.09          0.61         0.31 o
   0   5  11         25.45         30.84         2.90 o
   1   5  11         55.78         58.51         1.80 o
   2   5  11          1.35          1.48         0.53 o
   3   5  11          5.40          5.70         0.56 o
   4   5  11         17.50         13.57         0.74 o
   5   5  11          5.27          4.18         0.39 o
   6   5  11         51.54         47.51         1.28 o
   7   5  11          5.83          5.57         0.57 o
   8   5  11          7.17          6.81         0.69 o
   9   5  11          0.69          1.25         0.87 o
  10   5  11          0.20          1.53         1.02 o
  -2   6  11          2.72          5.40         1.69 o
  -1   6  11         31.68         34.14         2.16 o
   0   6  11         98.54        106.85         3.95 o
   1   6  11         30.18         30.03         2.78 o
   2   6  11         62.11         61.68         2.83 o
   3   6  11          2.71          5.11         0.62 o
   4   6  11          6.67          6.09         0.60 o
   5   6  11          8.96          9.31         0.72 o
   6   6  11         57.77         52.47         1.30 o
   7   6  11          5.44          5.30         0.42 o
   8   6  11          0.43          0.24         0.23 o
   9   6  11          0.02          1.72         1.31 o
  10   6  11          5.62         10.85         1.91 o
  -2   7  11          9.31         11.14         2.36 o
  -1   7  11         13.32         16.04         2.70 o
   0   7  11         29.68         33.83         2.37 o
   1   7  11         23.93         28.81         1.71 o
   2   7  11         17.27         15.79         1.19 o
   3   7  11          0.18          0.09         0.28 o
   4   7  11          0.01          0.60         0.36 o
   5   7  11          3.28          2.86         0.46 o
   6   7  11          0.12          0.44         0.25 o
   7   7  11          6.53          4.34         0.38 o
   8   7  11          0.18          0.22         0.23 o
   9   7  11          3.94          5.20         0.78 o
  10   7  11         21.46         29.70         1.97 o
  -1   8  11          9.51         14.18         2.53 o
   0   8  11          0.92          0.60         0.62 o
   1   8  11          1.51          1.66         0.65 o
   2   8  11          1.42          1.91         0.63 o
   3   8  11          2.08          1.54         0.56 o
   4   8  11          0.14          0.27         0.28 o
   5   8  11         21.69         24.18         1.25 o
   6   8  11          8.08          8.58         0.88 o
   7   8  11         32.48         29.74         1.06 o
   8   8  11          1.19          0.99         0.26 o
   9   8  11          0.01          0.87         0.31 o
  10   8  11         27.20         31.83         3.35 o
   0   9  11          0.86          1.69         3.71 o
   1   9  11          6.18          7.15         1.22 o
   2   9  11          0.00          0.00         0.32 o
   3   9  11          5.90          6.94         0.87 o
   4   9  11          4.68          5.94         0.68 o
   5   9  11          0.49          1.44         0.34 o
   6   9  11         47.45         41.29         1.44 o
   7   9  11          2.95          3.65         0.70 o
   8   9  11          6.09          6.40         0.66 o
   9   9  11          6.07          7.56         0.94 o
   1  10  11          0.61          0.34         1.18 o
   2  10  11          1.35          1.15         0.66 o
   3  10  11          3.59          2.59         0.56 o
   4  10  11         14.78         13.77         1.22 o
   5  10  11          1.38          1.75         0.63 o
   6  10  11          2.24          2.25         0.59 o
   7  10  11          2.87          2.28         0.78 o
   8  10  11         12.94          9.38         3.36 o
   9  10  11          0.01          0.51         0.36 o
   3  11  11          2.71          2.24         0.85 o
   4  11  11          0.77          0.89         0.76 o
   5  11  11          7.65          7.44         0.88 o
   6  11  11          1.39          2.05         0.79 o
   7  11  11          2.83          3.55         0.79 o
   8  11  11          9.91         14.91         1.60 o
   0  -1  12          1.14          0.81         0.55 o
   1  -1  12          0.32          2.09         1.13 o
   2  -1  12          9.43         11.25         1.07 o
   3  -1  12          0.15          0.44         0.24 o
   4  -1  12          0.47          0.00         1.87 o
  -1   0  12          1.36          0.90         0.47 o
   0   0  12          0.57          0.60         0.45 o
   1   0  12          0.09          0.73         0.50 o
   2   0  12         36.38         37.72         2.63 o
   3   0  12          2.82          3.28         0.68 o
   4   0  12          0.33          0.31         0.39 o
   5   0  12          1.28          0.30         2.28 o
   6   0  12          2.34          0.00         2.08 o
  -2   1  12          0.20          0.43         0.33 o
  -1   1  12          2.26          2.05         0.68 o
   0   1  12         30.12         35.04         2.25 o
   1   1  12         23.76         23.31         1.26 o
   2   1  12         95.87        100.28         2.06 o
   3   1  12         10.83          5.83         2.09 o
   4   1  12          0.00          0.25         0.32 o
   5   1  12          4.05          3.51         0.55 o
   6   1  12         21.45         22.20         2.68 o
   7   1  12          1.08          1.48         0.99 o
  -2   2  12          0.00          0.17         0.48 o
  -1   2  12          1.10          1.33         0.42 o
   0   2  12          0.91          0.67         0.48 o
   1   2  12         36.81         37.76         1.60 o
   2   2  12          2.05          2.14         0.48 o
   3   2  12         36.56         41.42         1.23 o
   4   2  12          0.61          0.43         0.26 o
   5   2  12          1.41          1.41         0.41 o
   6   2  12         18.37         20.45         1.80 o
   7   2  12          0.07          0.74         1.69 o
  -2   3  12          6.32          6.67         0.97 o
  -1   3  12          0.16          0.36         0.41 o
   0   3  12          6.14          7.29         1.26 o
   1   3  12          0.22          0.50         0.27 o
   2   3  12          0.02          0.07         0.40 o
   3   3  12         23.65         21.82         0.94 o
   4   3  12          1.58          1.90         0.39 o
   5   3  12          3.18          2.39         0.56 o
   6   3  12         34.52         34.09         1.28 o
   7   3  12          2.84          4.53         0.86 o
   8   3  12          1.69          4.19         2.11 o
  -2   4  12          4.41          4.12         0.93 o
  -1   4  12          1.54          1.24         0.91 o
   0   4  12          6.51          6.61         0.86 o
   1   4  12          0.66          0.43         0.31 o
   2   4  12         29.93         29.25         1.71 o
   3   4  12          8.03         10.11         0.79 o
   4   4  12          1.62          1.09         0.35 o
   5   4  12          0.17          0.15         0.21 o
   6   4  12         13.80         13.08         0.82 o
   7   4  12         28.04         27.79         1.45 o
   8   4  12          0.04          1.89         1.28 o
  -1   5  12          0.04          0.43         0.59 o
   0   5  12          5.27          3.98         0.80 o
   1   5  12          0.07          0.54         0.29 o
   2   5  12         19.28         18.24         1.18 o
   3   5  12         13.65         13.66         1.60 o
   4   5  12         16.71         19.84         1.27 o
   5   5  12          1.48          1.88         0.43 o
   6   5  12          1.11          0.67         0.29 o
   7   5  12         22.52         21.04         0.94 o
   8   5  12          0.18          0.29         0.31 o
   9   5  12          0.04          3.01         1.35 o
  -1   6  12          0.00          0.00         0.77 o
   0   6  12          0.44          0.11         0.99 o
   1   6  12          1.65          3.73         1.02 o
   2   6  12          5.39          8.31         1.09 o
   3   6  12          0.76          0.56         0.39 o
   4   6  12         14.05         18.30         1.07 o
   5   6  12          3.78          4.08         0.59 o
   6   6  12          7.77          6.47         0.67 o
   7   6  12         12.59         14.52         0.79 o
   8   6  12          1.02          0.91         0.45 o
   9   6  12          0.01          0.51         0.72 o
   0   7  12          0.36          2.29         1.65 o
   1   7  12          1.18          2.08         0.54 o
   2   7  12         14.37         20.78         1.10 o
   3   7  12         24.22         29.25         1.95 o
   4   7  12          3.89          7.09         1.26 o
   5   7  12          0.90          0.37         0.34 o
   6   7  12         14.40         11.08         0.90 o
   7   7  12          0.14          0.36         0.23 o
   8   7  12          2.77          3.34         0.47 o
   9   7  12          0.97          0.92         0.70 o
   1   8  12          0.01          0.80         0.48 o
   2   8  12         10.99         12.19         1.86 o
   3   8  12          9.37         11.21         1.33 o
   4   8  12          0.62          1.34         0.42 o
   5   8  12          0.49          0.45         0.29 o
   6   8  12          7.61          8.22         1.19 o
   7   8  12          3.23          1.95         0.48 o
   8   8  12          1.98          2.02         0.37 o
   9   8  12          3.94          5.86         0.69 o
   2   9  12          0.07          0.29         0.50 o
   3   9  12          2.10          2.79         0.65 o
   4   9  12          4.12          4.85         1.30 o
   5   9  12          0.97          1.24         0.40 o
   6   9  12          7.27          9.95         1.23 o
   7   9  12          9.06         15.79         2.25 o
   8   9  12          0.54          1.42         0.42 o
   3  10  12          0.01          0.25         0.32 o
   4  10  12          8.34         11.03         1.08 o
   5  10  12          0.05          0.64         0.32 o
   6  10  12          1.95          1.15         0.43 o
   7  10  12          0.55          2.12         0.78 o
   1   1  13          1.62          2.60         0.54 o
   2   1  13         49.76         55.29         1.82 o
   3   1  13          0.09          3.22         1.16 o
   4   1  13          0.00          0.27         0.28 o
   1   2  13          8.72          7.57         1.07 o
   2   2  13          8.18          8.16         1.45 o
   3   2  13          5.16         10.64         1.42 o
   4   2  13         26.59         31.60         1.53 o
   5   2  13          6.50          6.26         1.16 o
   6   2  13          1.42          2.40         2.36 o
   0   3  13          4.23          5.77         1.12 o
   1   3  13         19.05         17.14         1.39 o
   2   3  13          1.37          2.75         0.78 o
   3   3  13          0.89          1.21         0.48 o
   4   3  13          0.48          0.52         0.47 o
   5   3  13          5.22          6.80         0.79 o
   6   3  13          0.17          0.73         0.58 o
   0   4  13          0.10          0.37         0.27 o
   1   4  13          1.38          1.35         0.51 o
   2   4  13          4.27          2.89         1.99 o
   3   4  13          2.16          0.73         0.39 o
   4   4  13          2.71          2.29         0.47 o
   5   4  13          0.17          0.28         0.37 o
   6   4  13         21.92         22.92         1.24 o
   7   4  13          0.60          1.17         0.56 o
   0   5  13          0.26          0.11         0.32 o
   1   5  13          0.72          0.74         0.58 o
   2   5  13          2.57          2.01         0.46 o
   3   5  13          1.42          0.55         0.38 o
   4   5  13          3.56          4.90         0.74 o
   5   5  13          3.05          3.13         0.59 o
   6   5  13          0.01          0.88         0.44 o
   7   5  13          2.04          3.20         0.76 o
   1   6  13          6.14          7.15         1.02 o
   2   6  13          2.61          2.70         0.48 o
   3   6  13          2.82          1.47         0.71 o
   4   6  13          0.27          0.27         0.34 o
   5   6  13          0.94          0.55         0.37 o
   6   6  13          3.41          2.93         0.51 o
   7   6  13          0.08          0.46         0.58 o
   8   6  13          4.39          3.51         0.68 o
   2   7  13          6.61          5.98         0.92 o
   3   7  13          0.69          1.33         0.55 o
   4   7  13          1.29          1.10         0.51 o
   5   7  13          0.26          0.19         0.37 o
   6   7  13          0.06          0.39         0.32 o
   7   7  13         11.24          8.26         0.81 o
   3   8  13          0.67          0.82         0.51 o
   4   8  13          4.63          4.29         0.65 o
   5   8  13          0.04          0.39         0.36 o
   6   8  13          1.03          1.53         0.69 o
   7   8  13          0.38          0.57         0.61 o
   4   9  13          0.23          0.54         0.36 o
   5   9  13          0.00          0.62         0.37 o
   6   9  13          2.30          1.78         0.62 o
                                                
